# Supplementary material for: Association of disrespectful care after childbirth and COVID-19 exposure with postpartum depression symptoms- a longitudinal cohort study in Nepal
Source: BMC Pregnancy Childbirth. 2023 Mar 4;23:145. doi: 10.1186/s12884-023-05457-0 (PMC9985076; doi:10.1186/s12884-023-05457-0)
Supplement: Supplementary file 3 — Additional file 3. [file 12884_2023_5457_MOESM3_ESM.xlsx]

## Sheet: Dataset for submission
Master_Serial	immediate_skin_to_skin	Immediate_breastfeeding	RespectfulCare_index	Ethnicity_advantaged	Q140	COVID_outbreak_area	Disrepect_Respect	MASTE	SOC_7days	SOC_45days	SOCCAT7	SOCCAT45days	SOCCAT7Recoded	SOCCAT45Recorded	EPDS_7days	EPDS_45days	EPDSCAT7	EPDSCAT45	EPDS7Recoded	EPDS45Recoded	Education_recat	DeliveryCAT	Delivery_cat_New	GACATNew	BirthWeightCAT	EthnicityRecoded	AgeCATBivariate	ParityCATBivariate	EducationCAT	Q663	Q665	Q17	Cohort	Q138	STUDY_ID	INPATIENT_NUMBER	AGE	Q128
1726	0	1	0.262877	1	1	1	0	3	49	49	1	1	1	1	1	3	1	1	0	0	0	2	1	0	0	4	5	1	4	0	1	0	2	2020-06-16	3-1175121286	14588	22	2
1886	0	1	0.262877	1	0	1	0	3	52	#NULL!	1	#NULL!	1	0	1	#NULL!	1	#NULL!	0	#NULL!	0	2	1	0	0	4	5	3	4	0	1	#NULL!	2	2020-06-21	3-7527815661	14701	23	2
1070	0	1	0.262877	1	1	0	0	4	53	50	1	1	1	1	13	16	3	4	1	1	1	2	1	0	0	6	3	2	2	0	1	1	2	2020-05-26	4-3760291644	12421	30	2
93	0	1	0.262877	1	1	0	0	4	37	62	1	2	1	0	17	4	4	1	1	0	0	2	1	0	0	4	2	1	3	0	1	0	2	2020-04-23	5-2702677599	11186	28	2
290	0	1	0.262877	0	1	0	0	4	67	52	2	1	0	1	2	6	1	1	0	0	0	2	1	0	0	1	5	2	4	0	1	1	2	2020-04-30	5-5942183407	11339	24	2
1356	0	1	0.262877	0	0	0	0	4	44	57	1	1	1	1	4	2	1	1	0	0	0	2	1	0	0	1	3	1	4	0	1	0	2	2020-06-02	6-7751498107	12585	30	2
1102	0	1	0.262877	1	1	0	0	4	61	52	2	1	0	1	0	14	1	4	0	1	0	2	1	0	1	4	2	3	4	0	1	0	2	2020-05-27	2-9950744796	108063	29	2
1213	0	1	0.262877	0	1	0	0	4	61	62	2	2	0	0	0	6	1	1	0	0	0	2	1	0	0	1	3	1	4	0	1	0	2	2020-05-30	2-0158504690	108158	31	2
1604	0	1	0.262877	0	0	0	0	4	58	57	1	1	1	1	0	3	1	1	0	0	0	2	1	0	0	1	5	1	3	0	1	0	2	2020-06-12	2-3001306587	108642	21	2
470	0	0	-1.01038	1	1	1	1	1	67	62	2	2	0	0	3	4	1	1	0	0	0	2	1	0	0	4	3	1	4	0	0	0	2	2020-05-07	2-7780731425	107375	31	2
1569	0	0	-1.01038	0	1	1	1	1	52	56	1	1	1	1	7	3	1	1	0	0	0	2	1	0	0	1	5	1	5	0	0	0	2	2020-06-11	2-3287697608	108591	22	2
1048	0	0	-1.01038	1	1	0	1	2	61	#NULL!	2	#NULL!	0	0	2	#NULL!	1	#NULL!	0	#NULL!	#NULL!	2	1	0	0	4	5	1	#NULL!	0	0	0	2	2020-05-26	2-2418519738	108000	23	2
74	0	0	-1.01038	1	0	0	1	2	48	56	1	1	1	1	12	0	3	1	1	0	0	2	1	0	0	4	5	1	4	0	0	0	2	2020-04-22	5-2195909184	11169	24	2
501	0	0	-1.01038	0	1	0	1	2	67	61	2	2	0	0	0	4	1	1	0	0	0	2	1	0	0	1	2	3	4	0	0	0	2	2020-05-08	2-3380190506	107493	26	2
1214	0	0	-1.01038	1	0	0	1	2	62	#NULL!	2	#NULL!	0	0	2	#NULL!	1	#NULL!	0	#NULL!	0	2	1	0	0	4	2	1	4	0	0	0	2	2020-05-30	2-7793842515	108135	25	2
1419	0	0	-1.01038	1	1	0	1	2	56	#NULL!	1	#NULL!	1	0	0	#NULL!	1	#NULL!	0	#NULL!	0	2	1	0	0	6	2	2	3	0	0	0	2	2020-06-06	1-9925096747	197106	26	2
1570	0	0	-1.01038	1	1	0	1	2	52	49	1	1	1	1	5	0	1	1	0	0	1	2	1	0	1	4	5	1	2	0	0	0	2	2020-06-11	2-4391874913	108584	24	2
1711	0	0	-1.01038	1	0	0	1	2	48	60	1	2	1	0	4	1	1	1	0	0	1	2	1	0	0	6	5	2	1	0	0	0	2	2020-06-13	9-3785556796	306444	20	2
1803	0	0	-1.01038	1	1	0	1	2	61	61	2	2	0	0	5	8	1	1	0	0	1	2	1	0	0	6	2	2	2	0	0	0	2	2020-06-18	1-5149522876	197405	28	2
140	0	0	-1.01038	0	1	0	1	2	61	62	2	2	0	0	5	4	1	1	0	0	0	2	1	0	0	1	2	3	4	0	0	0	2	2020-04-27	2-1803262330	107041	27	2
198	0	0	-1.01038	1	1	0	1	2	61	62	2	2	0	0	4	7	1	1	0	0	0	2	1	0	1	2	2	1	3	0	0	0	2	2020-04-29	2-2792282412	107144	27	2
312	0	0	-1.01038	1	1	0	1	2	58	#NULL!	1	#NULL!	1	0	0	#NULL!	1	#NULL!	0	#NULL!	0	2	1	0	0	2	2	3	5	0	0	0	2	2020-05-02	2-6103599537	107251	27	2
789	0	0	-1.01038	1	1	0	1	2	59	55	1	1	1	1	7	0	1	1	0	0	0	2	1	0	0	2	5	1	4	0	0	0	2	2020-05-17	2-7658564410	107737	22	2
1033	0	0	-1.01038	0	1	0	1	2	63	28	2	1	0	1	0	4	1	1	0	0	0	2	1	0	1	1	5	3	5	0	0	1	2	2020-05-23	9-2848464313	305989	24	2
1494	0	0	-1.01038	0	0	0	1	2	58	58	1	1	1	1	0	0	1	1	0	0	0	2	1	0	1	1	2	1	4	0	0	0	2	2020-06-09	2-2920976860	108513	28	2
1954	0	0	-1.01038	0	1	0	1	2	60	60	2	2	0	0	1	3	1	1	0	0	0	2	1	0	1	1	5	3	4	0	0	1	2	2020-06-22	9-8375570889	306599	22	2
1231	0	#NULL!	#NULL!	0	1	0	#NULL!	#NULL!	59	#NULL!	1	#NULL!	1	0	5	#NULL!	1	#NULL!	0	#NULL!	0	2	1	0	0	1	5	3	4	0	97	0	2	2020-05-28	9-8873088153	306124	21	2
257	0	1	0.262877	1	0	1	0	3	58	53	1	1	1	1	3	4	1	1	0	0	#NULL!	1	0	0	0	4	5	1	#NULL!	0	1	1	2	2020-04-29	5-2944381589	11318	21	1
932	0	1	0.262877	1	0	1	0	3	61	60	2	2	0	0	4	3	1	1	0	0	#NULL!	1	0	0	1	4	2	3	#NULL!	0	1	0	2	2020-05-23	1-9494618892	196778	25	1
1580	0	1	0.262877	1	0	1	0	3	48	#NULL!	1	#NULL!	1	0	16	#NULL!	4	#NULL!	1	#NULL!	#NULL!	1	0	1	0	6	5	2	#NULL!	0	1	1	2	2020-06-10	5-4001595751	12022	24	1
1582	0	1	0.262877	1	1	1	0	3	46	#NULL!	1	#NULL!	1	0	11	#NULL!	2	#NULL!	1	#NULL!	#NULL!	1	0	0	1	4	1	1	#NULL!	0	1	1	2	2020-06-10	5-7732120060	12007	18	1
1677	0	1	0.262877	0	1	1	0	3	46	#NULL!	1	#NULL!	1	0	1	#NULL!	1	#NULL!	0	#NULL!	#NULL!	1	0	0	1	1	2	3	#NULL!	0	1	1	2	2020-06-13	5-5828937933	12071	25	1
1783	0	1	0.262877	1	1	1	0	3	29	#NULL!	1	#NULL!	1	0	9	#NULL!	2	#NULL!	1	#NULL!	#NULL!	1	0	0	0	6	5	3	#NULL!	0	1	1	2	2020-06-17	4-3256196079	12860	20	1
107	0	1	0.262877	1	1	1	0	3	50	#NULL!	1	#NULL!	1	0	4	#NULL!	1	#NULL!	0	#NULL!	0	1	0	0	0	4	3	2	5	0	1	0	2	2020-04-25	3-1379142017	13324	31	1
485	0	1	0.262877	0	1	1	0	3	61	50	2	1	0	1	2	3	1	1	0	0	0	1	0	0	0	1	5	3	3	0	1	0	2	2020-05-06	7-1978163057	99	24	1
708	0	1	0.262877	0	1	1	0	3	61	#NULL!	2	#NULL!	0	0	3	#NULL!	1	#NULL!	0	#NULL!	0	1	0	0	0	1	2	3	3	0	1	0	2	2020-05-14	2-7741822357	107662	27	1
829	0	1	0.262877	1	1	1	0	3	61	59	2	1	0	1	7	9	1	2	0	1	0	1	0	0	0	6	5	1	3	0	1	0	2	2020-05-19	1-4112927321	196688	20	1
855	0	1	0.262877	1	0	1	0	3	55	60	1	2	1	0	1	0	1	1	0	0	0	1	0	0	1	4	5	1	5	0	1	0	2	2020-05-20	1-7919437987	196709	20	1
1308	0	1	0.262877	1	0	1	0	3	61	#NULL!	2	#NULL!	0	0	0	#NULL!	1	#NULL!	0	#NULL!	0	1	0	0	0	4	5	1	3	0	1	0	2	2020-06-02	2-5747708559	108284	21	1
1432	0	1	0.262877	1	1	1	0	3	58	#NULL!	1	#NULL!	1	0	1	#NULL!	1	#NULL!	0	#NULL!	0	1	0	0	1	4	5	1	3	0	1	0	2	2020-06-07	1-4932550811	197128	19	1
1583	0	1	0.262877	1	0	1	0	3	52	#NULL!	1	#NULL!	1	0	15	#NULL!	4	#NULL!	1	#NULL!	0	1	0	0	1	6	5	1	5	0	1	1	2	2020-06-10	5-7876098816	12016	21	1
1635	0	1	0.262877	1	0	1	0	3	49	63	1	2	1	0	0	0	1	1	0	0	0	1	0	0	1	4	5	1	5	0	1	0	2	2020-06-13	3-6498130779	14515	22	1
299	0	1	0.262877	1	1	1	0	3	60	56	2	1	0	1	8	7	1	1	0	0	#NULL!	1	0	0	0	5	2	1	#NULL!	0	1	0	2	2020-05-02	1-4543788406	196273	25	1
862	0	1	0.262877	1	1	1	0	3	61	62	2	2	0	0	0	1	1	1	0	0	#NULL!	1	0	0	0	4	5	3	#NULL!	0	1	0	2	2020-05-20	2-5749058100	107818	21	1
1184	0	1	0.262877	1	0	1	0	3	61	56	2	1	0	1	0	1	1	1	0	0	#NULL!	1	0	0	0	6	5	3	#NULL!	0	1	0	2	2020-05-29	2-4091138885	108124	21	1
1661	0	1	0.262877	1	0	1	0	3	61	49	2	1	0	1	3	0	1	1	0	0	#NULL!	1	0	1	1	6	5	2	#NULL!	0	1	0	2	2020-06-14	1-7290749163	197284	22	1
1759	0	1	0.262877	1	0	1	0	3	53	#NULL!	1	#NULL!	1	0	2	#NULL!	1	#NULL!	0	#NULL!	#NULL!	1	0	0	0	4	5	3	#NULL!	0	1	1	2	2020-06-14	9-7579839303	306459	22	1
1910	0	1	0.262877	1	1	1	0	3	55	57	1	1	1	1	1	2	1	1	0	0	#NULL!	1	0	0	0	4	3	2	#NULL!	0	1	0	2	2020-06-22	3-3662117101	14728	33	1
1758	0	1	0.262877	1	0	1	0	3	51	55	1	1	1	1	0	2	1	1	0	0	1	1	0	0	0	4	5	3	2	0	1	0	2	2020-06-14	9-5893730974	306463	20	1
1761	0	1	0.262877	1	0	1	0	3	59	58	1	1	1	1	1	0	1	1	0	0	1	1	0	0	0	5	5	1	1	0	1	0	2	2020-06-17	1-1319100184	197378	22	1
483	0	1	0.262877	1	1	1	0	3	61	57	2	1	0	1	12	3	3	1	1	0	0	1	0	0	0	2	3	2	3	0	1	0	2	2020-05-06	5-7506518976	11374	31	1
487	0	1	0.262877	0	1	1	0	3	61	53	2	1	0	1	2	1	1	1	0	0	0	1	0	0	0	1	3	3	3	0	1	0	2	2020-05-06	7-7836601907	99	30	1
562	0	1	0.262877	0	1	1	0	3	57	58	1	1	1	1	0	0	1	1	0	0	0	1	0	0	0	1	5	1	4	0	1	0	2	2020-05-10	2-6180056762	107533	20	1
612	0	1	0.262877	0	1	1	0	3	67	#NULL!	2	#NULL!	0	0	0	#NULL!	1	#NULL!	0	#NULL!	0	1	0	0	0	1	2	3	3	0	1	0	2	2020-05-11	2-5329355991	107579	28	1
738	0	1	0.262877	0	0	1	0	3	61	#NULL!	2	#NULL!	0	0	0	#NULL!	1	#NULL!	0	#NULL!	0	1	0	0	0	1	2	3	3	0	1	0	2	2020-05-15	2-1078034933	107696	29	1
817	0	1	0.262877	1	1	1	0	3	61	62	2	2	0	0	3	3	1	1	0	0	0	1	0	0	0	4	2	3	3	0	1	0	2	2020-05-18	2-8293294074	107776	28	1
1004	0	1	0.262877	1	1	1	0	3	55	57	1	1	1	1	0	2	1	1	0	0	0	1	0	0	0	4	5	1	3	0	1	0	2	2020-05-25	2-1654134691	107989	22	1
1008	0	1	0.262877	0	1	1	0	3	61	61	2	2	0	0	0	2	1	1	0	0	0	1	0	0	0	1	5	1	4	0	1	0	2	2020-05-25	2-5022948573	107999	23	1
1312	0	1	0.262877	0	0	1	0	3	57	51	1	1	1	1	2	1	1	1	0	0	0	1	0	0	0	1	2	3	3	0	1	0	2	2020-06-02	2-9868677199	108268	29	1
1431	0	1	0.262877	1	0	1	0	3	56	62	1	2	1	0	14	2	4	1	1	0	0	1	0	0	1	6	5	3	3	0	1	0	2	2020-06-07	1-3638002095	197124	20	1
1544	0	1	0.262877	0	0	1	0	3	53	62	1	2	1	0	8	4	1	1	0	0	0	1	0	0	0	1	5	1	4	0	1	1	2	2020-06-09	5-2379774980	12003	20	1
1567	0	1	0.262877	0	0	1	0	3	50	58	1	1	1	1	8	0	1	1	0	0	0	1	0	1	1	1	4	3	4	0	1	0	2	2020-06-11	2-2782558549	108611	35	1
1581	0	1	0.262877	0	1	1	0	3	59	53	1	1	1	1	1	3	1	1	0	0	0	1	0	0	0	1	4	2	3	0	1	0	2	2020-06-10	5-7555264414	12056	35	1
1690	0	1	0.262877	0	1	1	0	3	61	55	2	1	0	1	5	0	1	1	0	0	0	1	0	0	0	1	5	1	4	0	1	0	2	2020-06-15	1-9955646221	197327	21	1
1764	0	1	0.262877	1	0	1	0	3	58	55	1	1	1	1	0	2	1	1	0	0	0	1	0	0	0	4	5	3	3	0	1	0	2	2020-06-17	1-4429013342	197379	21	1
1765	0	1	0.262877	1	1	1	0	3	61	67	2	2	0	0	5	0	1	1	0	0	0	1	0	0	0	6	5	3	3	0	1	0	2	2020-06-17	1-5556910351	197357	23	1
1868	0	1	0.262877	0	0	1	0	3	64	49	2	1	0	1	8	0	1	1	0	0	0	1	0	0	0	1	5	1	4	0	1	0	2	2020-06-19	6-4650851433	13079	21	1
1882	0	1	0.262877	0	1	1	0	3	58	47	1	1	1	1	0	0	1	1	0	0	0	1	0	0	0	1	5	2	3	0	1	0	2	2020-06-21	3-0117261441	14723	23	1
1909	0	1	0.262877	1	0	1	0	3	52	54	1	1	1	1	1	9	1	2	0	1	0	1	0	0	0	4	5	2	3	0	1	0	2	2020-06-22	3-3596535638	14730	23	1
1938	0	1	0.262877	1	1	1	0	3	61	61	2	2	0	0	7	8	1	1	0	0	0	1	0	0	0	6	5	1	4	0	1	0	2	2020-06-24	1-4964337035	197562	24	1
1943	0	1	0.262877	1	0	1	0	3	58	58	1	1	1	1	1	4	1	1	0	0	0	1	0	1	0	6	5	1	4	0	1	0	2	2020-06-24	1-8046425374	197559	20	1
1946	0	1	0.262877	1	1	1	0	3	66	61	2	2	0	0	0	5	1	1	0	0	0	1	0	0	0	6	2	1	3	0	1	0	2	2020-06-24	1-8847606781	197554	25	1
1955	0	1	0.262877	1	0	1	0	3	59	61	1	2	1	0	9	6	2	1	1	0	0	1	0	0	0	6	5	2	3	0	1	0	2	2020-06-25	1-4251133561	197594	20	1
101	0	1	0.262877	1	1	1	0	3	49	51	1	1	1	1	4	4	1	1	0	0	0	1	0	0	0	5	5	1	4	0	1	#NULL!	2	2020-04-23	5-9979120745	11191	21	1
419	0	1	0.262877	1	0	1	0	3	59	#NULL!	1	#NULL!	1	0	8	#NULL!	1	#NULL!	0	#NULL!	0	1	0	0	1	5	3	2	5	0	1	#NULL!	2	2020-05-04	5-6946886179	11421	30	1
300	0	1	0.262877	1	1	0	0	4	61	61	2	2	0	0	8	3	1	1	0	0	#NULL!	1	0	0	0	5	3	2	#NULL!	0	1	0	2	2020-05-02	1-5063339730	196279	32	1
552	0	1	0.262877	1	0	0	0	4	58	#NULL!	1	#NULL!	1	0	6	#NULL!	1	#NULL!	0	#NULL!	#NULL!	1	0	0	0	4	2	3	#NULL!	0	1	0	2	2020-05-10	1-0099729303	196432	25	1
644	0	1	0.262877	1	0	0	0	4	64	#NULL!	2	#NULL!	0	0	3	#NULL!	1	#NULL!	0	#NULL!	#NULL!	1	0	0	0	6	5	1	#NULL!	0	1	0	2	2020-05-12	2-5636848555	107603	22	1
674	0	1	0.262877	1	0	0	0	4	61	#NULL!	2	#NULL!	0	0	0	#NULL!	1	#NULL!	0	#NULL!	#NULL!	1	0	0	0	6	3	3	#NULL!	0	1	1	2	2020-05-13	2-3901715154	107634	34	1
726	0	1	0.262877	1	0	0	0	4	53	54	1	1	1	1	6	1	1	1	0	0	#NULL!	1	0	0	0	6	5	3	#NULL!	0	1	1	2	2020-05-13	5-5193720976	11527	24	1
784	0	1	0.262877	1	1	0	0	4	59	#NULL!	1	#NULL!	1	0	5	#NULL!	1	#NULL!	0	#NULL!	#NULL!	1	0	0	0	2	2	3	#NULL!	0	1	0	2	2020-05-17	2-2434960718	107745	26	1
809	0	1	0.262877	1	1	0	0	4	57	#NULL!	1	#NULL!	1	0	4	#NULL!	1	#NULL!	0	#NULL!	#NULL!	1	0	0	0	6	4	2	#NULL!	0	1	1	2	2020-05-18	1-8803385774	196660	44	1
852	0	1	0.262877	1	1	0	0	4	57	#NULL!	1	#NULL!	1	0	12	#NULL!	3	#NULL!	1	#NULL!	#NULL!	1	0	0	0	5	2	2	#NULL!	0	1	1	2	2020-05-20	1-1145924604	196726	26	1
870	0	1	0.262877	0	1	0	0	4	53	50	1	1	1	1	1	10	1	2	0	1	#NULL!	1	0	0	0	1	2	2	#NULL!	0	1	1	2	2020-05-19	5-0844586397	11624	28	1
969	0	1	0.262877	1	0	0	0	4	61	61	2	2	0	0	0	0	1	1	0	0	#NULL!	1	0	0	0	4	3	2	#NULL!	0	1	0	2	2020-05-24	2-5489835926	107950	34	1
1062	0	1	0.262877	0	1	0	0	4	52	#NULL!	1	#NULL!	1	0	0	#NULL!	1	#NULL!	0	#NULL!	#NULL!	1	0	0	0	1	5	1	#NULL!	0	1	0	2	2020-05-26	3-3557958770	14080	21	1
1145	0	1	0.262877	0	1	0	0	4	53	#NULL!	1	#NULL!	1	0	0	#NULL!	1	#NULL!	0	#NULL!	#NULL!	1	0	0	0	1	5	1	#NULL!	0	1	0	2	2020-05-28	2-9568609648	108095	20	1
1232	0	1	0.262877	1	1	0	0	4	49	52	1	1	1	1	3	3	1	1	0	0	#NULL!	1	0	0	0	2	5	2	#NULL!	0	1	0	2	2020-05-28	9-9741617945	306153	22	1
1334	0	1	0.262877	0	1	0	0	4	62	#NULL!	2	#NULL!	0	0	4	#NULL!	1	#NULL!	0	#NULL!	#NULL!	1	0	0	0	1	5	1	#NULL!	0	1	0	2	2020-06-03	2-4979338386	108300	24	1
1424	0	1	0.262877	0	1	0	0	4	45	54	1	1	1	1	1	3	1	1	0	0	#NULL!	1	0	0	0	1	2	2	#NULL!	0	1	0	2	2020-06-05	5-0764803913	11906	25	1
1439	0	1	0.262877	0	1	0	0	4	59	55	1	1	1	1	3	0	1	1	0	0	#NULL!	1	0	0	0	1	2	3	#NULL!	0	1	0	2	2020-06-07	2-2683412739	108438	25	1
1578	0	1	0.262877	1	1	0	0	4	43	#NULL!	1	#NULL!	1	0	14	#NULL!	4	#NULL!	1	#NULL!	#NULL!	1	0	0	0	6	2	2	#NULL!	0	1	1	2	2020-06-10	5-1498829824	12024	27	1
1651	0	1	0.262877	1	1	0	0	4	50	54	1	1	1	1	2	3	1	1	0	0	#NULL!	1	0	1	1	2	5	3	#NULL!	0	1	0	2	2020-06-11	9-1648970337	306395	19	1
1716	0	1	0.262877	0	0	0	0	4	52	#NULL!	1	#NULL!	1	0	5	#NULL!	1	#NULL!	0	#NULL!	#NULL!	1	0	0	0	1	5	2	#NULL!	0	1	0	2	2020-06-13	9-5266920937	306447	24	1
1830	0	1	0.262877	1	0	0	0	4	41	61	1	2	1	0	13	5	3	1	1	0	#NULL!	1	0	0	1	6	5	1	#NULL!	0	1	0	2	2020-06-19	1-6500712601	197442	20	1
1953	0	1	0.262877	1	0	0	0	4	30	#NULL!	1	#NULL!	1	0	3	#NULL!	1	#NULL!	0	#NULL!	#NULL!	1	0	0	0	2	2	3	#NULL!	0	1	1	2	2020-06-22	9-6629454641	306600	28	1
1962	0	1	0.262877	0	1	0	0	4	57	49	1	1	1	1	4	0	1	1	0	0	#NULL!	1	0	0	0	1	2	3	#NULL!	0	1	1	2	2020-06-24	6-8238425414	13199	27	1
565	0	1	0.262877	1	0	0	0	4	61	51	2	1	0	1	0	5	1	1	0	0	1	1	0	0	0	4	3	3	1	0	1	0	2	2020-05-10	2-6828363310	107552	32	1
1014	0	1	0.262877	1	0	0	0	4	61	61	2	2	0	0	0	4	1	1	0	0	1	1	0	0	1	2	1	1	1	0	1	0	2	2020-05-25	2-9324584236	108010	18	1
1452	0	1	0.262877	1	0	0	0	4	44	#NULL!	1	#NULL!	1	0	4	#NULL!	1	#NULL!	0	#NULL!	1	1	0	0	1	5	5	3	1	0	1	1	2	2020-06-06	5-0605413130	11920	19	1
1503	0	1	0.262877	1	0	0	0	4	44	48	1	1	1	1	9	18	2	4	1	1	1	1	0	0	0	6	5	2	2	0	1	1	2	2020-06-09	4-3022437300	12716	22	1
1540	0	1	0.262877	1	1	0	0	4	42	47	1	1	1	1	11	14	2	4	1	1	1	1	0	0	0	6	2	2	2	0	1	1	2	2020-06-09	4-7263149572	12714	26	1
1547	0	1	0.262877	1	1	0	0	4	55	#NULL!	1	#NULL!	1	0	3	#NULL!	1	#NULL!	0	#NULL!	1	1	0	1	1	6	5	1	1	0	1	1	2	2020-06-09	5-9233112766	12005	23	1
99	0	1	0.262877	1	1	0	0	4	49	56	1	1	1	1	9	0	2	1	1	0	0	1	0	0	1	6	5	1	4	0	1	0	2	2020-04-23	5-8907073103	11195	22	1
474	0	1	0.262877	1	0	0	0	4	54	47	1	1	1	1	9	17	2	4	1	1	0	1	0	0	0	6	5	2	5	0	1	1	2	2020-05-07	4-0249037359	12043	21	1
554	0	1	0.262877	1	0	0	0	4	63	58	2	1	0	1	11	10	2	2	1	1	0	1	0	0	0	6	2	3	4	0	1	1	2	2020-05-10	1-4193169268	196467	25	1
559	0	1	0.262877	0	0	0	0	4	44	56	1	1	1	1	0	0	1	1	0	0	0	1	0	0	0	1	2	3	3	0	1	1	2	2020-05-10	2-1582660262	107534	26	1
583	0	1	0.262877	1	0	0	0	4	57	55	1	1	1	1	9	5	2	1	1	0	0	1	0	0	0	6	5	2	5	0	1	1	2	2020-05-10	4-4049947136	12103	22	1
584	0	1	0.262877	1	1	0	0	4	50	55	1	1	1	1	7	3	1	1	0	0	0	1	0	0	1	6	5	3	5	0	1	1	2	2020-05-09	4-5056358177	12085	21	1
640	0	1	0.262877	0	0	0	0	4	54	#NULL!	1	#NULL!	1	0	9	#NULL!	2	#NULL!	1	#NULL!	0	1	0	0	0	1	5	1	4	0	1	0	2	2020-05-12	2-1629332846	107604	23	1
687	0	1	0.262877	1	0	0	0	4	58	#NULL!	1	#NULL!	1	0	0	#NULL!	1	#NULL!	0	#NULL!	0	1	0	0	1	4	1	1	5	0	1	0	2	2020-05-13	3-5370380752	13794	18	1
694	0	1	0.262877	1	0	0	0	4	34	43	1	1	1	1	13	7	3	1	1	0	0	1	0	0	0	5	3	2	5	0	1	1	2	2020-05-13	4-3840574170	12192	30	1
700	0	1	0.262877	1	0	0	0	4	61	61	2	2	0	0	2	5	1	1	0	0	0	1	0	0	0	4	2	3	4	0	1	0	2	2020-05-14	1-4471316460	196562	27	1
706	0	1	0.262877	0	1	0	0	4	61	#NULL!	2	#NULL!	0	0	3	#NULL!	1	#NULL!	0	#NULL!	0	1	0	0	0	1	5	1	3	0	1	0	2	2020-05-14	2-2547218475	107669	22	3
727	0	1	0.262877	1	1	0	0	4	36	47	1	1	1	1	3	6	1	1	0	0	0	1	0	0	0	2	2	2	4	0	1	1	2	2020-05-13	8-2857174742	2247	26	1
773	0	1	0.262877	1	1	0	0	4	60	56	2	1	0	1	0	8	1	1	0	0	0	1	0	0	1	6	2	1	3	0	1	0	2	2020-05-17	1-2635876591	196634	25	1
781	0	1	0.262877	1	0	0	0	4	61	51	2	1	0	1	4	12	1	3	0	1	0	1	0	0	0	4	2	3	3	0	1	0	2	2020-05-17	1-9000834694	196623	25	1
921	0	1	0.262877	1	0	0	0	4	62	45	2	1	0	1	4	7	1	1	0	0	0	1	0	1	0	2	1	1	3	0	1	1	2	2020-05-21	5-2934989959	11658	18	1
922	0	1	0.262877	1	0	0	0	4	50	54	1	1	1	1	5	8	1	1	0	0	0	1	0	0	0	6	2	2	5	0	1	1	2	2020-05-21	5-3187974974	11655	26	1
990	0	1	0.262877	1	1	0	0	4	51	42	1	1	1	1	6	0	1	1	0	0	0	1	0	0	0	4	2	2	4	0	1	0	2	2020-05-22	9-2228933107	305929	29	1
991	0	1	0.262877	0	1	0	0	4	47	41	1	1	1	1	8	6	1	1	0	0	0	1	0	0	0	1	3	3	3	0	1	0	2	2020-05-22	9-4256366249	305946	32	1
1064	0	1	0.262877	1	1	0	0	4	55	70	1	2	1	0	0	0	1	1	0	0	0	1	0	0	0	4	5	2	3	0	1	1	2	2020-05-26	3-3913758722	14082	24	1
1069	0	1	0.262877	1	1	0	0	4	49	#NULL!	1	#NULL!	1	0	0	#NULL!	1	#NULL!	0	#NULL!	0	1	0	0	0	4	5	1	3	0	1	0	2	2020-05-26	3-9406859824	14070	22	1
1132	0	1	0.262877	0	0	0	0	4	56	51	1	1	1	1	5	6	1	1	0	0	0	1	0	0	0	1	5	1	4	0	1	1	2	2020-05-28	2-0086465134	108078	20	1
1150	0	1	0.262877	1	0	0	0	4	49	#NULL!	1	#NULL!	1	0	0	#NULL!	1	#NULL!	0	#NULL!	0	1	0	0	0	2	5	2	5	0	1	0	2	2020-05-28	3-3283213235	14118	23	1
1155	0	1	0.262877	0	0	0	0	4	55	58	1	1	1	1	0	0	1	1	0	0	0	1	0	0	0	1	2	2	4	0	1	1	2	2020-05-28	3-7790278697	14135	29	1
1183	0	1	0.262877	0	1	0	0	4	56	49	1	1	1	1	8	7	1	1	0	0	0	1	0	0	0	1	2	1	3	0	1	1	2	2020-05-29	2-3827489130	108098	25	1
1202	0	1	0.262877	0	1	0	0	4	48	53	1	1	1	1	7	2	1	1	0	0	0	1	0	0	0	1	3	2	3	0	1	1	2	2020-05-27	9-1708109051	306127	31	1
1204	0	1	0.262877	1	0	0	0	4	42	63	1	2	1	0	9	1	2	1	1	0	0	1	0	0	0	2	5	3	4	0	1	0	2	2020-05-27	9-3222736924	306108	23	1
1225	0	1	0.262877	0	0	0	0	4	43	49	1	1	1	1	9	0	2	1	1	0	0	1	0	0	0	1	5	2	4	0	1	0	2	2020-05-29	8-4479456556	2409	20	1
1257	0	1	0.262877	1	1	0	0	4	48	#NULL!	1	#NULL!	1	0	3	#NULL!	1	#NULL!	0	#NULL!	0	1	0	0	1	4	5	1	4	0	1	1	2	2020-05-30	5-1298596739	11783	20	1
1273	0	1	0.262877	0	1	0	0	4	59	50	1	1	1	1	2	3	1	1	0	0	0	1	0	0	1	1	5	1	3	0	1	0	2	2020-06-01	2-2899105932	108184	24	1
1309	0	1	0.262877	0	0	0	0	4	56	47	1	1	1	1	4	4	1	1	0	0	0	1	0	0	0	1	2	1	4	0	1	0	2	2020-06-02	2-6214900865	108259	26	1
1333	0	1	0.262877	1	1	0	0	4	58	#NULL!	1	#NULL!	1	0	3	#NULL!	1	#NULL!	0	#NULL!	0	1	0	0	0	4	3	2	5	0	1	0	2	2020-06-03	2-2771378601	108299	34	1
1380	0	1	0.262877	1	0	0	0	4	38	56	1	1	1	1	5	3	1	1	0	0	0	1	0	0	0	4	2	1	5	0	1	1	2	2020-06-03	5-3999158371	11862	25	1
1395	0	1	0.262877	1	1	0	0	4	56	54	1	1	1	1	1	3	1	1	0	0	0	1	0	0	0	4	2	2	5	0	1	1	2	2020-06-02	9-8164835854	306239	27	1
1410	0	1	0.262877	1	1	0	0	4	47	54	1	1	1	1	10	9	2	2	1	1	0	1	0	0	0	2	5	3	3	0	1	1	2	2020-06-03	9-0136184464	306262	23	1
1425	0	1	0.262877	1	0	0	0	4	41	50	1	1	1	1	4	13	1	3	0	1	0	1	0	0	0	2	3	2	4	0	1	0	2	2020-06-05	5-2071961112	11907	34	1
1448	0	1	0.262877	0	0	0	0	4	61	60	2	2	0	0	3	0	1	1	0	0	0	1	0	0	1	1	2	3	4	0	1	0	2	2020-06-07	2-9359129476	108445	26	1
1460	0	1	0.262877	0	1	0	0	4	47	52	1	1	1	1	7	3	1	1	0	0	0	1	0	0	0	1	4	2	4	0	1	0	2	2020-06-05	9-9997759809	306300	35	1
1476	0	1	0.262877	0	0	0	0	4	46	#NULL!	1	#NULL!	1	0	4	#NULL!	1	#NULL!	0	#NULL!	0	1	0	0	0	1	5	1	4	0	1	1	2	2020-06-07	5-7565021365	11943	22	1
1491	0	1	0.262877	1	1	0	0	4	58	#NULL!	1	#NULL!	1	0	4	#NULL!	1	#NULL!	0	#NULL!	0	1	0	0	1	6	5	3	3	0	1	0	2	2020-06-09	1-8685284422	197166	24	1
1510	0	1	0.262877	0	1	0	0	4	48	51	1	1	1	1	7	3	1	1	0	0	0	1	0	0	0	1	5	2	3	0	1	1	2	2020-06-08	8-3285502587	2598	22	1
1535	0	1	0.262877	0	1	0	0	4	53	62	1	2	1	0	5	13	1	3	0	1	0	1	0	0	0	1	2	3	4	0	1	1	2	2020-06-10	2-6498916470	108568	26	1
1536	0	1	0.262877	0	1	0	0	4	59	44	1	1	1	1	0	13	1	3	0	1	0	1	0	0	0	1	5	2	4	0	1	1	2	2020-06-10	2-7493764122	108560	21	1
1557	0	1	0.262877	1	1	0	0	4	39	63	1	2	1	0	1	0	1	1	0	0	0	1	0	0	0	4	2	3	4	0	1	1	2	2020-06-08	9-6444677523	306359	26	1
1591	0	1	0.262877	1	1	0	0	4	39	#NULL!	1	#NULL!	1	0	2	#NULL!	1	#NULL!	0	#NULL!	0	1	0	0	0	4	1	3	3	0	1	0	2	2020-06-09	9-6279684090	306387	17	1
1601	0	1	0.262877	0	1	0	0	4	59	52	1	1	1	1	0	0	1	1	0	0	0	1	0	0	0	1	2	3	4	0	1	0	2	2020-06-12	2-0993917497	108661	26	1
1657	0	1	0.262877	1	0	0	0	4	55	60	1	2	1	0	5	1	1	1	0	0	0	1	0	0	1	6	5	1	3	0	1	0	2	2020-06-14	1-0232971833	197285	21	1
1700	0	1	0.262877	1	0	0	0	4	32	#NULL!	1	#NULL!	1	0	3	#NULL!	1	#NULL!	0	#NULL!	0	1	0	1	1	2	5	1	4	0	1	0	2	2020-06-14	5-1962852626	12088	20	1
1703	0	1	0.262877	1	1	0	0	4	39	#NULL!	1	#NULL!	1	0	1	#NULL!	1	#NULL!	0	#NULL!	0	1	0	1	0	4	5	1	3	0	1	1	2	2020-06-14	5-9240268642	12063	23	1
1712	0	1	0.262877	0	0	0	0	4	52	65	1	2	1	0	6	0	1	1	0	0	0	1	0	0	0	1	5	2	4	0	1	0	2	2020-06-13	9-3891287164	306454	24	1
1738	0	1	0.262877	1	1	0	0	4	53	57	1	1	1	1	15	13	4	3	1	1	0	1	0	0	0	6	2	2	5	0	1	1	2	2020-06-16	4-3308343107	12855	28	1
1794	0	1	0.262877	0	1	0	0	4	50	#NULL!	1	#NULL!	1	0	4	#NULL!	1	#NULL!	0	#NULL!	0	1	0	0	0	1	5	2	4	0	1	0	2	2020-06-15	9-5345941295	306473	22	1
1797	0	1	0.262877	1	1	0	0	4	54	50	1	1	1	1	6	13	1	3	0	1	0	1	0	0	0	2	4	2	3	0	1	0	2	2020-06-15	9-7667542371	306500	35	1
1798	0	1	0.262877	1	1	0	0	4	41	65	1	2	1	0	4	0	1	1	0	0	0	1	0	0	0	4	5	3	4	0	1	0	2	2020-06-15	9-8584786344	306484	19	1
1820	0	1	0.262877	1	1	0	0	4	46	42	1	1	1	1	0	1	1	1	0	0	0	1	0	0	0	6	5	2	3	0	1	1	2	2020-06-16	9-2384119226	306515	24	1
1821	0	1	0.262877	1	1	0	0	4	43	60	1	2	1	0	4	2	1	1	0	0	0	1	0	0	0	2	5	3	4	0	1	0	2	2020-06-16	9-5813335349	306481	21	1
1825	0	1	0.262877	1	1	0	0	4	49	61	1	2	1	0	0	1	1	1	0	0	0	1	0	0	0	2	2	3	4	0	1	0	2	2020-06-16	9-9020663407	306509	27	1
1842	0	1	0.262877	1	1	0	0	4	46	51	1	1	1	1	0	13	1	3	0	1	0	1	0	0	0	4	2	3	3	0	1	1	2	2020-06-18	4-8464815949	12880	25	1
1878	0	1	0.262877	1	0	0	0	4	61	61	2	2	0	0	12	0	3	1	1	0	0	1	0	0	0	6	2	3	3	0	1	1	2	2020-06-21	1-3864748918	197485	29	1
1934	0	1	0.262877	1	0	0	0	4	57	60	1	2	1	0	6	6	1	1	0	0	0	1	0	0	0	4	2	2	5	0	1	0	2	2020-06-21	9-0239681060	306597	25	1
2013	0	1	0.262877	1	1	0	0	4	56	#NULL!	1	#NULL!	1	0	0	#NULL!	1	#NULL!	0	#NULL!	0	1	0	0	0	2	2	2	3	0	1	1	2	2020-07-04	9-1751716178	306747	28	1
417	0	1	0.262877	1	1	0	0	4	57	44	1	1	1	1	12	7	3	1	1	0	#NULL!	1	0	0	0	4	5	1	#NULL!	0	1	1	2	2020-05-04	5-5716203401	11377	22	1
564	0	1	0.262877	1	0	0	0	4	60	#NULL!	2	#NULL!	0	0	0	#NULL!	1	#NULL!	0	#NULL!	#NULL!	1	0	0	0	2	5	3	#NULL!	0	1	0	2	2020-05-10	2-6322348888	107526	23	1
604	0	1	0.262877	1	0	0	0	4	67	#NULL!	2	#NULL!	0	0	0	#NULL!	1	#NULL!	0	#NULL!	#NULL!	1	0	0	0	6	5	1	#NULL!	0	1	0	2	2020-05-11	1-8360052740	196487	20	1
606	0	1	0.262877	1	0	0	0	4	61	#NULL!	2	#NULL!	0	0	3	#NULL!	1	#NULL!	0	#NULL!	#NULL!	1	0	0	0	4	5	1	#NULL!	0	1	0	2	2020-05-11	2-1152496783	107570	20	1
631	0	1	0.262877	1	1	0	0	4	60	55	2	1	0	1	6	8	1	1	0	0	#NULL!	1	0	0	1	6	5	1	#NULL!	0	1	0	2	2020-05-12	1-3618107392	196516	19	1
679	0	1	0.262877	1	0	0	0	4	64	#NULL!	2	#NULL!	0	0	2	#NULL!	1	#NULL!	0	#NULL!	#NULL!	1	0	0	0	4	5	1	#NULL!	0	1	0	2	2020-05-13	2-9785440442	107610	22	1
707	0	1	0.262877	1	1	0	0	4	60	#NULL!	2	#NULL!	0	0	2	#NULL!	1	#NULL!	0	#NULL!	#NULL!	1	0	0	1	5	5	1	#NULL!	0	1	0	2	2020-05-14	2-4056415566	107678	22	1
714	0	1	0.262877	1	1	0	0	4	55	#NULL!	1	#NULL!	1	0	3	#NULL!	1	#NULL!	0	#NULL!	#NULL!	1	0	0	0	2	5	2	#NULL!	0	1	1	2	2020-05-14	3-3969784046	13821	24	1
788	0	1	0.262877	1	1	0	0	4	58	#NULL!	1	#NULL!	1	0	4	#NULL!	1	#NULL!	0	#NULL!	#NULL!	1	0	0	0	4	5	3	#NULL!	0	1	0	2	2020-05-17	2-6495854411	107732	24	1
866	0	1	0.262877	1	1	0	0	4	61	62	2	2	0	0	3	3	1	1	0	0	#NULL!	1	0	0	0	5	2	2	#NULL!	0	1	0	2	2020-05-20	2-9865627061	107844	25	1
880	0	1	0.262877	1	1	0	0	4	58	#NULL!	1	#NULL!	1	0	8	#NULL!	1	#NULL!	0	#NULL!	#NULL!	1	0	0	0	6	2	2	#NULL!	0	1	0	2	2020-05-21	1-5894795268	196730	26	1
883	0	1	0.262877	1	1	0	0	4	63	#NULL!	2	#NULL!	0	0	6	#NULL!	1	#NULL!	0	#NULL!	#NULL!	1	0	0	0	6	5	1	#NULL!	0	1	0	2	2020-05-21	1-9934440422	197640	21	1
1054	0	1	0.262877	0	0	0	0	4	54	62	1	2	1	0	7	1	1	1	0	0	#NULL!	1	0	0	0	1	5	1	#NULL!	0	1	0	2	2020-05-26	2-5348167981	108034	23	1
1086	0	1	0.262877	0	1	0	0	4	55	42	1	1	1	1	8	0	1	1	0	0	#NULL!	1	0	0	0	1	5	3	#NULL!	0	1	0	2	2020-05-24	9-9288023668	306006	21	1
1095	0	1	0.262877	0	1	0	0	4	60	53	2	1	0	1	2	1	1	1	0	0	#NULL!	1	0	0	0	1	5	3	#NULL!	0	1	1	2	2020-05-27	2-4687845318	108001	23	1
1108	0	1	0.262877	0	1	0	0	4	40	55	1	1	1	1	0	0	1	1	0	0	#NULL!	1	0	0	0	1	5	1	#NULL!	0	1	1	2	2020-05-27	3-7406080457	14091	21	1
1133	0	1	0.262877	1	1	0	0	4	61	51	2	1	0	1	0	2	1	1	0	0	#NULL!	1	0	0	0	2	5	1	#NULL!	0	1	0	2	2020-05-28	2-0348606911	108097	21	1
1185	0	1	0.262877	0	0	0	0	4	61	58	2	1	0	1	6	0	1	1	0	0	#NULL!	1	0	0	0	1	5	1	#NULL!	0	1	0	2	2020-05-29	2-4601485559	108125	21	1
1190	0	1	0.262877	1	0	0	0	4	55	55	1	1	1	1	0	4	1	1	0	0	#NULL!	1	0	0	0	4	2	2	#NULL!	0	1	0	2	2020-05-29	3-2574757198	14158	28	1
1230	0	1	0.262877	1	0	0	0	4	39	57	1	1	1	1	4	2	1	1	0	0	#NULL!	1	0	0	0	4	1	3	#NULL!	0	1	1	2	2020-05-28	9-5982563600	306146	18	1
1238	0	1	0.262877	1	1	0	0	4	55	49	1	1	1	1	9	5	2	1	1	0	#NULL!	1	0	0	1	6	5	1	#NULL!	0	1	0	2	2020-05-31	1-5378073582	196931	23	1
1279	0	1	0.262877	0	1	0	0	4	61	61	2	2	0	0	2	1	1	1	0	0	#NULL!	1	0	0	0	1	4	2	#NULL!	0	1	0	2	2020-06-01	2-9905614831	108222	37	1
1441	0	1	0.262877	1	1	0	0	4	61	46	2	1	0	1	1	0	1	1	0	0	#NULL!	1	0	0	0	4	5	3	#NULL!	0	1	0	2	2020-06-07	2-4185024554	108467	23	1
1602	0	1	0.262877	0	1	0	0	4	59	55	1	1	1	1	0	0	1	1	0	0	#NULL!	1	0	0	1	1	3	2	#NULL!	0	1	0	2	2020-06-12	2-1115956562	108632	31	1
1792	0	1	0.262877	1	1	0	0	4	31	#NULL!	1	#NULL!	1	0	5	#NULL!	1	#NULL!	0	#NULL!	#NULL!	1	0	0	0	2	5	3	#NULL!	0	1	1	2	2020-06-15	9-0250396246	306455	20	1
1810	0	1	0.262877	0	0	0	0	4	49	51	1	1	1	1	1	3	1	1	0	0	#NULL!	1	0	1	1	1	1	1	#NULL!	0	1	0	2	2020-06-18	3-8610735750	14665	18	1
1855	0	1	0.262877	1	0	0	0	4	61	59	2	1	0	1	8	7	1	1	0	0	#NULL!	1	0	0	1	6	2	2	#NULL!	0	1	0	2	2020-06-20	1-5876768617	197470	25	1
1907	0	1	0.262877	1	0	0	0	4	59	67	1	2	1	0	0	0	1	1	0	0	#NULL!	1	0	0	0	6	2	3	#NULL!	0	1	0	2	2020-06-22	1-7873428318	197514	28	1
1923	0	1	0.262877	1	1	0	0	4	57	57	1	1	1	1	2	5	1	1	0	0	#NULL!	1	0	0	0	6	5	1	#NULL!	0	1	0	2	2020-06-23	1-1876744767	197542	20	1
1935	0	1	0.262877	1	0	0	0	4	36	#NULL!	1	#NULL!	1	0	2	#NULL!	1	#NULL!	0	#NULL!	#NULL!	1	0	0	1	4	5	3	#NULL!	0	1	0	2	2020-06-21	9-8176049922	306591	22	1
1969	0	1	0.262877	0	0	0	0	4	34	#NULL!	1	#NULL!	1	0	15	#NULL!	4	#NULL!	1	#NULL!	#NULL!	1	0	0	0	1	2	2	#NULL!	0	1	0	2	2020-06-26	8-4501570134	2768	26	1
2016	0	1	0.262877	1	1	0	0	4	57	49	1	1	1	1	2	2	1	1	0	0	#NULL!	1	0	0	0	4	4	2	#NULL!	0	1	0	2	2020-07-04	9-9249399621	306748	37	1
2020	0	1	0.262877	1	1	0	0	4	52	58	1	1	1	1	2	6	1	1	0	0	#NULL!	1	0	0	0	2	5	1	#NULL!	0	1	0	2	2020-07-04	6-4607881031	13481	20	1
2026	0	1	0.262877	1	0	0	0	4	52	#NULL!	1	#NULL!	1	0	0	#NULL!	1	#NULL!	0	#NULL!	#NULL!	1	0	0	0	2	5	2	#NULL!	0	1	0	2	2020-07-05	9-5659774086	306762	20	1
429	0	1	0.262877	1	1	0	0	4	59	61	1	2	1	0	8	6	1	1	0	0	1	1	0	0	0	6	5	3	1	0	1	1	2	2020-05-06	1-6419052693	196389	19	1
507	0	1	0.262877	1	0	0	0	4	50	55	1	1	1	1	8	3	1	1	0	0	1	1	0	0	0	5	3	2	2	0	1	1	2	2020-05-08	4-3127021335	12066	30	1
851	0	1	0.262877	1	1	0	0	4	47	#NULL!	1	#NULL!	1	0	10	#NULL!	2	#NULL!	1	#NULL!	1	1	0	0	0	5	4	2	2	0	1	0	2	2020-05-20	1-0402597325	196711	36	1
973	0	1	0.262877	0	1	0	0	4	61	63	2	2	0	0	0	6	1	1	0	0	1	1	0	0	0	1	4	1	2	0	1	0	2	2020-05-24	2-8749186680	107966	42	1
1277	0	1	0.262877	1	1	0	0	4	57	#NULL!	1	#NULL!	1	0	5	#NULL!	1	#NULL!	0	#NULL!	1	1	0	0	1	4	4	3	2	0	1	0	2	2020-06-01	2-6934928806	108221	35	1
1579	0	1	0.262877	1	1	0	0	4	41	#NULL!	1	#NULL!	1	0	14	#NULL!	4	#NULL!	1	#NULL!	1	1	0	0	0	4	4	2	1	0	1	1	2	2020-06-10	5-2262872353	12009	36	1
1596	0	1	0.262877	1	0	0	0	4	62	49	2	1	0	1	7	0	1	1	0	0	1	1	0	0	0	6	2	2	2	0	1	1	2	2020-06-12	1-4002334157	197263	25	1
1755	0	1	0.262877	1	1	0	0	4	45	49	1	1	1	1	1	2	1	1	0	0	1	1	0	1	1	4	4	2	1	0	1	0	2	2020-06-14	9-1820845409	305915	40	1
1801	0	1	0.262877	1	1	0	0	4	61	61	2	2	0	0	5	5	1	1	0	0	1	1	0	0	0	6	2	3	2	0	1	0	2	2020-06-18	1-2641997559	197416	25	1
1802	0	1	0.262877	1	1	0	0	4	61	63	2	2	0	0	4	6	1	1	0	0	1	1	0	0	1	4	4	2	1	0	1	0	2	2020-06-18	1-4960760841	197413	40	1
1904	0	1	0.262877	1	1	0	0	4	57	54	1	1	1	1	7	0	1	1	0	0	1	1	0	0	1	6	5	1	1	0	1	0	2	2020-06-22	1-6861828296	197515	20	1
218	0	1	0.262877	0	0	0	0	4	61	40	2	1	0	1	4	7	1	1	0	0	0	1	0	0	1	1	2	1	4	0	1	0	2	2020-04-28	5-3130490316	11298	25	1
293	0	1	0.262877	0	1	0	0	4	48	45	1	1	1	1	2	9	1	2	0	1	0	1	0	0	0	1	5	3	4	0	1	0	2	2020-04-29	8-7793866593	2097	20	1
301	0	1	0.262877	1	1	0	0	4	59	61	1	2	1	0	5	5	1	1	0	0	0	1	0	0	0	6	5	3	5	0	1	0	2	2020-05-02	1-5211621127	196285	21	1
489	0	1	0.262877	0	1	0	0	4	41	45	1	1	1	1	5	6	1	1	0	0	0	1	0	0	0	1	5	2	4	0	1	0	2	2020-05-06	8-0654874454	2179	23	1
531	0	1	0.262877	1	1	0	0	4	61	61	2	2	0	0	3	0	1	1	0	0	0	1	0	1	1	4	5	1	5	0	1	0	2	2020-05-09	2-7636086751	107514	22	1
597	0	1	0.262877	0	1	0	0	4	63	59	2	1	0	1	3	2	1	1	0	0	0	1	0	1	0	1	5	3	3	0	1	0	2	2020-05-11	1-3552641218	196485	24	1
647	0	1	0.262877	1	0	0	0	4	61	#NULL!	2	#NULL!	0	0	0	#NULL!	1	#NULL!	0	#NULL!	0	1	0	0	0	4	2	3	3	0	1	0	2	2020-05-12	2-9346811593	107611	26	1
668	0	1	0.262877	1	0	0	0	4	61	61	2	2	0	0	0	1	1	1	0	0	0	1	0	0	0	2	5	1	3	0	1	0	2	2020-05-13	1-4194840449	196552	21	1
702	0	1	0.262877	1	0	0	0	4	53	61	1	2	1	0	1	5	1	1	0	0	0	1	0	0	1	6	2	3	3	0	1	0	2	2020-05-14	1-6175082179	196567	27	1
709	0	1	0.262877	1	0	0	0	4	60	#NULL!	2	#NULL!	0	0	0	#NULL!	1	#NULL!	0	#NULL!	0	1	0	0	0	2	2	1	4	0	1	0	2	2020-05-14	3-1051031248	13796	27	1
747	0	1	0.262877	1	0	0	0	4	57	#NULL!	1	#NULL!	1	0	5	#NULL!	1	#NULL!	0	#NULL!	0	1	0	0	0	4	5	1	3	0	1	0	2	2020-05-15	2-9684232238	107695	24	1
767	0	1	0.262877	1	1	0	0	4	56	#NULL!	1	#NULL!	1	0	5	#NULL!	1	#NULL!	0	#NULL!	0	1	0	0	0	2	1	3	3	0	1	0	2	2020-05-16	2-7935986799	107705	18	1
841	0	1	0.262877	1	1	0	0	4	58	61	1	2	1	0	0	3	1	1	0	0	0	1	0	0	0	4	5	1	4	0	1	0	2	2020-05-19	2-6717503375	107809	20	1
856	0	1	0.262877	1	1	0	0	4	59	59	1	1	1	1	6	4	1	1	0	0	0	1	0	0	1	2	5	1	3	0	1	0	2	2020-05-20	1-9765917850	196723	21	1
863	0	1	0.262877	1	0	0	0	4	61	#NULL!	2	#NULL!	0	0	0	#NULL!	1	#NULL!	0	#NULL!	0	1	0	0	0	4	2	3	4	0	1	0	2	2020-05-20	2-5815180709	107821	25	1
872	0	1	0.262877	1	0	0	0	4	51	53	1	1	1	1	7	11	1	2	0	1	0	1	0	0	1	4	5	1	4	0	1	0	2	2020-05-19	5-3211340567	11612	23	1
876	0	1	0.262877	0	1	0	0	4	61	54	2	1	0	1	1	1	1	1	0	0	0	1	0	0	0	1	5	3	3	0	1	0	2	2020-05-19	7-5834347006	99	23	1
934	0	1	0.262877	1	0	0	0	4	67	55	2	1	0	1	7	0	1	1	0	0	0	1	0	0	0	4	5	1	3	0	1	0	2	2020-05-23	2-2308017447	107932	19	1
935	0	1	0.262877	0	0	0	0	4	59	#NULL!	1	#NULL!	1	0	5	#NULL!	1	#NULL!	0	#NULL!	0	1	0	0	0	1	2	3	4	0	1	0	2	2020-05-23	2-4413146403	107930	27	1
936	0	1	0.262877	0	1	0	0	4	48	61	1	2	1	0	5	0	1	1	0	0	0	1	0	0	0	1	2	3	4	0	1	0	2	2020-05-23	2-9770220187	107929	27	1
940	0	1	0.262877	0	0	0	0	4	55	#NULL!	1	#NULL!	1	0	0	#NULL!	1	#NULL!	0	#NULL!	0	1	0	0	0	1	3	2	4	0	1	1	2	2020-05-23	3-1387340461	14010	30	1
1036	0	1	0.262877	1	1	0	0	4	47	56	1	1	1	1	3	0	1	1	0	0	0	1	0	0	0	4	5	3	5	0	1	0	2	2020-05-23	9-5880144950	305912	19	1
1039	0	1	0.262877	1	0	0	0	4	60	59	2	1	0	1	6	0	1	1	0	0	0	1	0	0	1	2	2	3	4	0	1	0	2	2020-05-23	9-8926587480	305973	28	1
1046	0	1	0.262877	1	1	0	0	4	57	64	1	2	1	0	9	5	2	1	1	0	0	1	0	0	0	4	2	1	4	0	1	0	2	2020-05-26	2-0296369564	108029	26	1
1047	0	1	0.262877	0	0	0	0	4	54	60	1	2	1	0	7	2	1	1	0	0	0	1	0	0	1	1	5	1	4	0	1	0	2	2020-05-26	2-0316955086	108024	24	1
1079	0	1	0.262877	1	0	0	0	4	43	49	1	1	1	1	2	0	1	1	0	0	0	1	0	0	0	4	5	3	5	0	1	0	2	2020-05-24	9-2197458688	306028	20	1
1083	0	1	0.262877	1	1	0	0	4	75	53	3	1	0	1	4	2	1	1	0	0	0	1	0	0	0	4	5	2	5	0	1	1	2	2020-05-24	9-3786673960	306033	21	1
1094	0	1	0.262877	0	1	0	0	4	59	56	1	1	1	1	4	1	1	1	0	0	0	1	0	0	0	3	5	3	3	0	1	0	2	2020-05-27	2-4109282731	108075	20	1
1099	0	1	0.262877	1	0	0	0	4	61	57	2	1	0	1	0	5	1	1	0	0	0	1	0	0	0	4	5	3	3	0	1	0	2	2020-05-27	2-7502988063	108073	24	1
1118	0	1	0.262877	1	1	0	0	4	41	27	1	1	1	1	8	1	1	1	0	0	0	1	0	0	0	2	5	3	4	0	1	0	2	2020-05-25	9-2350051850	306021	21	1
1152	0	1	0.262877	1	0	0	0	4	49	59	1	1	1	1	0	0	1	1	0	0	0	1	0	0	0	2	2	2	3	0	1	0	2	2020-05-28	3-6432130291	14073	27	1
1171	0	1	0.262877	0	1	0	0	4	58	61	1	2	1	0	1	0	1	1	0	0	0	1	0	0	0	1	5	3	3	0	1	0	2	2020-05-26	9-4813552426	306082	21	1
1188	0	1	0.262877	0	1	0	0	4	54	56	1	1	1	1	5	5	1	1	0	0	0	1	0	1	1	1	2	1	3	0	1	0	2	2020-05-29	2-9222658942	108143	25	1
1210	0	1	0.262877	1	1	0	0	4	31	#NULL!	1	#NULL!	1	0	10	#NULL!	2	#NULL!	1	#NULL!	0	1	0	0	0	2	5	2	3	0	1	0	2	2020-05-27	9-9044240479	306119	23	1
1229	0	1	0.262877	1	0	0	0	4	56	#NULL!	1	#NULL!	1	0	2	#NULL!	1	#NULL!	0	#NULL!	0	1	0	0	0	4	2	2	5	0	1	0	2	2020-05-28	9-3039599503	306150	28	1
1268	0	1	0.262877	1	1	0	0	4	55	52	1	1	1	1	2	7	1	1	0	0	0	1	0	1	1	2	2	1	4	0	1	1	2	2020-06-01	2-1288111070	108220	27	1
1272	0	1	0.262877	1	1	0	0	4	61	49	2	1	0	1	2	0	1	1	0	0	0	1	0	0	0	4	3	2	3	0	1	1	2	2020-06-01	2-2875834318	108235	33	1
1307	0	1	0.262877	0	1	0	0	4	55	#NULL!	1	#NULL!	1	0	4	#NULL!	1	#NULL!	0	#NULL!	0	1	0	0	0	3	1	1	3	0	1	0	2	2020-06-02	2-5674133746	108254	18	1
1311	0	1	0.262877	0	1	0	0	4	59	53	1	1	1	1	2	1	1	1	0	0	0	1	0	1	1	1	2	3	4	0	1	0	2	2020-06-02	2-8484721899	108256	26	1
1319	0	1	0.262877	1	0	0	0	4	49	56	1	1	1	1	0	1	1	1	0	0	0	1	0	0	0	4	2	2	4	0	1	0	2	2020-06-02	3-8919262660	14252	27	1
1339	0	1	0.262877	1	1	0	0	4	59	46	1	1	1	1	2	2	1	1	0	0	0	1	0	0	1	2	1	1	4	0	1	0	2	2020-06-03	2-7434239721	108296	18	1
1381	0	1	0.262877	1	1	0	0	4	34	#NULL!	1	#NULL!	1	0	8	#NULL!	1	#NULL!	0	#NULL!	0	1	0	0	1	6	5	3	3	0	1	1	2	2020-06-03	5-4814093538	11861	20	1
1430	0	1	0.262877	1	0	0	0	4	55	54	1	1	1	1	3	1	1	1	0	0	0	1	0	0	1	4	5	1	3	0	1	1	2	2020-06-07	1-0493968719	197126	20	1
1436	0	1	0.262877	1	1	0	0	4	61	55	2	1	0	1	8	3	1	1	0	0	0	1	0	0	0	4	5	1	4	0	1	0	2	2020-06-07	2-0988640563	108410	21	1
1442	0	1	0.262877	0	1	0	0	4	59	59	1	1	1	1	1	0	1	1	0	0	0	1	0	0	0	1	5	3	3	0	1	0	2	2020-06-07	2-5306577395	108466	23	1
1444	0	1	0.262877	1	0	0	0	4	63	49	2	1	0	1	0	0	1	1	0	0	0	1	0	0	0	4	2	1	4	0	1	0	2	2020-06-07	2-6624468044	108448	26	1
1446	0	1	0.262877	1	1	0	0	4	60	58	2	1	0	1	2	3	1	1	0	0	0	1	0	0	0	2	1	1	3	0	1	1	2	2020-06-07	2-8526608933	108436	18	1
1468	0	1	0.262877	1	1	0	0	4	61	55	2	1	0	1	0	0	1	1	0	0	0	1	0	0	0	4	5	1	3	0	1	0	2	2020-06-08	2-2578589897	108412	23	1
1470	0	1	0.262877	1	1	0	0	4	61	56	2	1	0	1	0	0	1	1	0	0	0	1	0	0	0	4	4	3	3	0	1	0	2	2020-06-08	2-8157757304	108446	35	1
1496	0	1	0.262877	0	0	0	0	4	61	49	2	1	0	1	0	3	1	1	0	0	0	1	0	0	1	1	2	3	4	0	1	0	2	2020-06-09	2-3183288464	108512	27	1
1499	0	1	0.262877	1	0	0	0	4	63	62	2	2	0	0	3	4	1	1	0	0	0	1	0	0	0	4	1	1	4	0	1	0	2	2020-06-09	2-5602775799	108536	17	1
1500	0	1	0.262877	0	0	0	0	4	61	51	2	1	0	1	0	0	1	1	0	0	0	1	0	0	1	1	5	3	3	0	1	0	2	2020-06-09	2-5809423381	108506	19	1
1501	0	1	0.262877	0	0	0	0	4	61	47	2	1	0	1	3	5	1	1	0	0	0	1	0	0	0	1	2	2	3	0	1	0	2	2020-06-09	2-7406615319	108541	28	1
1502	0	1	0.262877	0	1	0	0	4	62	56	2	1	0	1	6	0	1	1	0	0	0	1	0	1	1	1	5	1	4	0	1	0	2	2020-06-09	2-9280796320	108548	24	1
1507	0	1	0.262877	1	1	0	0	4	52	43	1	1	1	1	1	0	1	1	0	0	0	1	0	0	0	6	4	2	3	0	1	0	2	2020-06-08	5-9856161991	11950	35	1
1520	0	1	0.262877	1	1	0	0	4	45	54	1	1	1	1	5	7	1	1	0	0	0	1	0	0	0	4	3	2	3	0	1	0	2	2020-06-07	9-9704840849	306339	34	1
1532	0	1	0.262877	1	1	0	0	4	52	61	1	2	1	0	6	12	1	3	0	1	0	1	0	0	0	4	2	3	3	0	1	1	2	2020-06-10	2-3474588441	108554	25	1
1543	0	1	0.262877	1	1	0	0	4	50	53	1	1	1	1	1	0	1	1	0	0	0	1	0	0	0	6	2	2	5	0	1	1	2	2020-06-09	5-2064976998	12004	28	1
1546	0	1	0.262877	0	1	0	0	4	52	#NULL!	1	#NULL!	1	0	1	#NULL!	1	#NULL!	0	#NULL!	0	1	0	0	0	1	2	3	4	0	1	0	2	2020-06-09	5-6413190586	11979	27	1
1550	0	1	0.262877	0	1	0	0	4	56	60	1	2	1	0	2	0	1	1	0	0	0	1	0	0	0	1	2	3	4	0	1	0	2	2020-06-08	9-0561217999	306343	25	1
1599	0	1	0.262877	1	1	0	0	4	61	55	2	1	0	1	7	0	1	1	0	0	0	1	0	0	0	6	3	2	3	0	1	0	2	2020-06-12	1-8704989933	197231	30	1
1603	0	1	0.262877	1	1	0	0	4	60	61	2	2	0	0	0	6	1	1	0	0	0	1	0	1	1	4	5	3	3	0	1	0	2	2020-06-12	2-1440730027	108578	24	1
1606	0	1	0.262877	1	0	0	0	4	57	57	1	1	1	1	0	0	1	1	0	0	0	1	0	1	1	6	2	1	4	0	1	0	2	2020-06-12	2-5570451224	108639	28	1
1616	0	1	0.262877	1	1	0	0	4	55	61	1	2	1	0	11	2	2	1	1	0	0	1	0	0	0	6	5	1	3	0	1	0	2	2020-06-11	5-5132430357	12027	24	1
1646	0	1	0.262877	1	0	0	0	4	61	45	2	1	0	1	10	2	2	1	1	0	0	1	0	1	1	4	5	1	3	0	1	1	2	2020-06-12	5-8385791755	12046	20	1
1684	0	1	0.262877	0	0	0	0	4	42	54	1	1	1	1	1	2	1	1	0	0	0	1	0	0	0	1	5	3	4	0	1	0	2	2020-06-12	9-3455728139	306435	21	1
1714	0	1	0.262877	0	1	0	0	4	55	#NULL!	1	#NULL!	1	0	2	#NULL!	1	#NULL!	0	#NULL!	0	1	0	0	0	1	5	3	4	0	1	0	2	2020-06-13	9-4742115427	306453	22	1
1768	0	1	0.262877	1	0	0	0	4	61	62	2	2	0	0	3	0	1	1	0	0	0	1	0	0	0	6	5	3	5	0	1	0	2	2020-06-17	1-9220947602	197373	22	1
1817	0	1	0.262877	1	1	0	0	4	51	51	1	1	1	1	8	0	1	1	0	0	0	1	0	0	0	2	2	2	5	0	1	0	2	2020-06-17	6-9224223840	12956	25	1
1819	0	1	0.262877	1	0	0	0	4	47	60	1	2	1	0	4	2	1	1	0	0	0	1	0	0	0	4	5	3	3	0	1	1	2	2020-06-16	9-1530104653	306506	23	1
1822	0	1	0.262877	0	0	0	0	4	37	62	1	2	1	0	3	2	1	1	0	0	0	1	0	0	0	3	5	3	3	0	1	0	2	2020-06-16	9-6460284063	306497	22	1
1857	0	1	0.262877	1	1	0	0	4	61	61	2	2	0	0	11	7	2	1	1	0	0	1	0	1	1	6	5	3	4	0	1	0	2	2020-06-20	1-8467257206	197469	24	1
1879	0	1	0.262877	1	1	0	0	4	61	61	2	2	0	0	0	0	1	1	0	0	0	1	0	0	1	6	2	1	4	0	1	1	2	2020-06-21	1-4340672965	197484	28	1
1888	0	1	0.262877	1	1	0	0	4	46	48	1	1	1	1	0	3	1	1	0	0	0	1	0	0	0	4	5	1	5	0	1	0	2	2020-06-21	3-9008027462	14719	21	1
1914	0	1	0.262877	0	0	0	0	4	49	52	1	1	1	1	0	0	1	1	0	0	0	1	0	0	0	1	5	1	4	0	1	0	2	2020-06-22	3-9225742046	14726	23	1
1920	0	1	0.262877	1	1	0	0	4	49	58	1	1	1	1	3	8	1	1	0	0	0	1	0	0	0	4	5	3	3	0	1	0	2	2020-06-20	9-1475930667	306587	24	1
1925	0	1	0.262877	1	1	0	0	4	58	61	1	2	1	0	0	4	1	1	0	0	0	1	0	0	0	6	5	1	3	0	1	0	2	2020-06-23	1-5304615329	197556	22	1
1928	0	1	0.262877	1	1	0	0	4	61	59	2	1	0	1	8	9	1	2	0	1	0	1	0	0	1	2	2	3	4	0	1	0	2	2020-06-23	1-9367427144	197517	27	1
1936	0	1	0.262877	1	1	0	0	4	40	56	1	1	1	1	2	4	1	1	0	0	0	1	0	0	1	4	5	3	3	0	1	0	2	2020-06-21	9-9039466408	306595	20	1
1957	0	1	0.262877	1	0	0	0	4	61	61	2	2	0	0	7	7	1	1	0	0	0	1	0	1	1	6	5	1	3	0	1	1	2	2020-06-25	1-4652926820	197537	20	1
1960	0	1	0.262877	0	1	0	0	4	49	49	1	1	1	1	2	0	1	1	0	0	0	1	0	0	0	1	5	1	5	0	1	0	2	2020-06-24	6-3295865466	13190	19	1
1964	0	1	0.262877	1	0	0	0	4	38	62	1	2	1	0	3	3	1	1	0	0	0	1	0	0	0	4	5	2	5	0	1	0	2	2020-06-23	9-5491414813	306612	24	1
1971	0	1	0.262877	1	1	0	0	4	56	54	1	1	1	1	3	2	1	1	0	0	0	1	0	0	0	4	5	3	3	0	1	0	2	2020-06-25	9-6641927917	306638	24	1
1972	0	1	0.262877	1	1	0	0	4	43	54	1	1	1	1	5	7	1	1	0	0	0	1	0	0	0	2	2	3	4	0	1	0	2	2020-06-25	9-7652932015	306635	27	1
1994	0	1	0.262877	1	1	0	0	4	61	57	2	1	0	1	3	2	1	1	0	0	0	1	0	0	0	2	5	2	5	0	1	0	2	2020-07-02	9-2377515667	306716	22	1
1996	0	1	0.262877	1	1	0	0	4	60	53	2	1	0	1	0	2	1	1	0	0	0	1	0	0	0	4	5	2	3	0	1	0	2	2020-07-02	9-3498738516	306699	21	1
2011	0	1	0.262877	0	0	0	0	4	49	49	1	1	1	1	1	1	1	1	0	0	0	1	0	0	0	1	5	2	5	0	1	0	2	2020-07-04	9-1174003548	306745	21	1
2024	0	1	0.262877	1	0	0	0	4	43	#NULL!	1	#NULL!	1	0	3	#NULL!	1	#NULL!	0	#NULL!	0	1	0	0	0	4	2	3	3	0	1	0	2	2020-07-05	9-3026482158	306766	25	1
2027	0	1	0.262877	1	0	0	0	4	56	49	1	1	1	1	3	2	1	1	0	0	0	1	0	0	0	4	2	2	5	0	1	0	2	2020-07-05	9-7070527398	306758	27	1
527	0	1	0.262877	1	1	0	0	4	59	#NULL!	1	#NULL!	1	0	7	#NULL!	1	#NULL!	0	#NULL!	#NULL!	1	0	0	0	6	2	3	#NULL!	0	1	#NULL!	2	2020-05-09	2-4552851835	107515	25	1
888	0	1	0.262877	1	0	0	0	4	61	#NULL!	2	#NULL!	0	0	7	#NULL!	1	#NULL!	0	#NULL!	#NULL!	1	0	0	1	6	5	1	#NULL!	0	1	#NULL!	2	2020-05-22	1-0134146327	196753	22	1
1142	0	1	0.262877	1	0	0	0	4	61	#NULL!	2	#NULL!	0	0	0	#NULL!	1	#NULL!	0	#NULL!	#NULL!	1	0	0	0	4	2	3	#NULL!	0	1	#NULL!	2	2020-05-28	2-5816954778	108106	26	1
1197	0	1	0.262877	0	1	0	0	4	61	#NULL!	2	#NULL!	0	0	4	#NULL!	1	#NULL!	0	#NULL!	#NULL!	1	0	0	0	1	2	2	#NULL!	0	1	#NULL!	2	2020-05-28	5-1401166761	11747	26	1
1219	0	1	0.262877	0	0	0	0	4	58	#NULL!	1	#NULL!	1	0	0	#NULL!	1	#NULL!	0	#NULL!	#NULL!	1	0	0	0	1	5	1	#NULL!	0	1	#NULL!	2	2020-05-30	3-6522585057	14162	22	1
1227	0	1	0.262877	0	1	0	0	4	46	#NULL!	1	#NULL!	1	0	5	#NULL!	1	#NULL!	0	#NULL!	#NULL!	1	0	0	0	1	3	2	#NULL!	0	1	#NULL!	2	2020-05-28	9-0612823468	306148	33	1
1335	0	1	0.262877	1	0	0	0	4	59	#NULL!	1	#NULL!	1	0	1	#NULL!	1	#NULL!	0	#NULL!	#NULL!	1	0	0	0	4	1	3	#NULL!	0	1	#NULL!	2	2020-06-03	2-5453624010	108269	18	1
1607	0	1	0.262877	1	0	0	0	4	61	#NULL!	2	#NULL!	0	0	1	#NULL!	1	#NULL!	0	#NULL!	#NULL!	1	0	0	1	2	5	1	#NULL!	0	1	#NULL!	2	2020-06-12	2-5624579528	108658	20	1
1629	0	1	0.262877	1	1	0	0	4	66	#NULL!	2	#NULL!	0	0	0	#NULL!	1	#NULL!	0	#NULL!	#NULL!	1	0	0	1	2	5	2	#NULL!	0	1	#NULL!	2	2020-06-13	1-8245953130	197266	20	1
1926	0	1	0.262877	1	1	0	0	4	67	#NULL!	2	#NULL!	0	0	0	#NULL!	1	#NULL!	0	#NULL!	#NULL!	1	0	0	0	4	5	3	#NULL!	0	1	#NULL!	2	2020-06-23	1-7408147257	197502	20	1
1929	0	1	0.262877	1	0	0	0	4	58	#NULL!	1	#NULL!	1	0	13	#NULL!	3	#NULL!	1	#NULL!	#NULL!	1	0	0	0	6	5	1	#NULL!	0	1	#NULL!	2	2020-06-23	1-9636830435	197553	19	1
1991	0	1	0.262877	1	1	0	0	4	56	#NULL!	1	#NULL!	1	0	3	#NULL!	1	#NULL!	0	#NULL!	#NULL!	1	0	0	0	4	1	3	#NULL!	0	1	#NULL!	2	2020-07-01	9-5851234634	306703	18	1
1260	0	1	0.262877	1	0	0	0	4	47	#NULL!	1	#NULL!	1	0	2	#NULL!	1	#NULL!	0	#NULL!	0	1	0	0	0	4	2	1	4	0	1	#NULL!	2	2020-05-29	9-2224236698	306096	26	1
1469	0	1	0.262877	1	1	0	0	4	61	#NULL!	2	#NULL!	0	0	3	#NULL!	1	#NULL!	0	#NULL!	0	1	0	0	0	2	2	1	3	0	1	#NULL!	2	2020-06-08	2-2655562853	108494	27	1
742	0	1	0.262877	1	0	1	0	3	61	#NULL!	2	#NULL!	0	0	0	#NULL!	1	#NULL!	0	#NULL!	#NULL!	1	0	0	0	4	5	1	#NULL!	0	1	0	2	2020-05-15	2-3796363611	107682	21	1
1906	0	1	0.262877	1	0	1	0	3	62	58	2	1	0	1	9	3	2	1	1	0	1	1	0	0	1	6	4	1	1	0	1	0	2	2020-06-22	1-7560389599	197509	35	1
1924	0	1	0.262877	1	0	1	0	3	65	55	2	1	0	1	3	0	1	1	0	0	0	1	0	0	1	6	5	3	3	0	1	0	2	2020-06-23	1-2177456433	197540	20	1
1090	0	1	0.262877	1	0	0	0	4	57	58	1	1	1	1	0	2	1	1	0	0	#NULL!	1	0	0	0	4	5	3	#NULL!	0	1	1	2	2020-05-27	1-6033557089	196857	22	1
289	0	1	0.262877	1	1	0	0	4	48	42	1	1	1	1	10	8	2	1	1	0	0	1	0	0	1	4	5	1	3	0	1	1	2	2020-04-30	5-1541451928	11323	20	1
477	0	1	0.262877	1	1	0	0	4	30	55	1	1	1	1	17	6	4	1	1	0	0	1	0	0	0	6	2	2	5	0	1	1	2	2020-05-07	4-3471060892	12044	25	1
609	0	1	0.262877	1	1	0	0	4	61	#NULL!	2	#NULL!	0	0	1	#NULL!	1	#NULL!	0	#NULL!	0	1	0	0	0	6	2	3	4	0	1	0	2	2020-05-11	2-4376681840	107558	29	1
630	0	1	0.262877	0	0	0	0	4	57	61	1	2	1	0	5	3	1	1	0	0	0	1	0	0	0	1	2	3	4	0	1	0	2	2020-05-12	1-1292449932	196433	26	1
699	0	1	0.262877	1	1	0	0	4	63	61	2	2	0	0	5	4	1	1	0	0	0	1	0	0	0	6	5	2	3	0	1	0	2	2020-05-14	1-1829529853	196566	22	1
878	0	1	0.262877	1	0	0	0	4	60	#NULL!	2	#NULL!	0	0	1	#NULL!	1	#NULL!	0	#NULL!	0	1	0	0	0	6	2	3	3	0	1	1	2	2020-05-21	1-1312457272	196734	25	1
1265	0	1	0.262877	0	0	0	0	4	49	#NULL!	1	#NULL!	1	0	4	#NULL!	1	#NULL!	0	#NULL!	0	1	0	0	0	1	2	2	4	0	1	1	2	2020-05-29	9-8681204785	306152	29	1
1305	0	1	0.262877	0	1	0	0	4	60	#NULL!	2	#NULL!	0	0	0	#NULL!	1	#NULL!	0	#NULL!	0	1	0	0	0	1	2	3	3	0	1	0	2	2020-06-02	2-4895704030	108255	26	1
1428	0	1	0.262877	0	0	0	0	4	41	51	1	1	1	1	7	20	1	4	0	1	0	1	0	0	0	1	2	2	3	0	1	1	2	2020-06-04	9-1077772223	306278	25	1
1588	0	1	0.262877	1	1	0	0	4	49	47	1	1	1	1	3	11	1	2	0	1	0	1	0	0	0	2	1	3	3	0	1	0	2	2020-06-09	9-2411884396	306351	18	1
1035	0	1	0.262877	1	0	0	0	4	43	55	1	1	1	1	6	4	1	1	0	0	#NULL!	1	0	0	0	4	5	3	#NULL!	0	1	0	2	2020-05-23	9-5838378740	305992	19	1
1885	0	1	0.262877	1	1	0	0	4	52	49	1	1	1	1	0	0	1	1	0	0	#NULL!	1	0	0	0	4	2	2	#NULL!	0	1	0	2	2020-06-21	3-6505886166	14716	27	1
1902	0	1	0.262877	1	0	0	0	4	58	53	1	1	1	1	2	0	1	1	0	0	#NULL!	1	0	1	1	6	5	3	#NULL!	0	1	0	2	2020-06-22	1-3890679618	197530	22	1
1552	0	1	0.262877	0	0	0	0	4	51	51	1	1	1	1	2	0	1	1	0	0	1	1	0	0	0	1	2	2	1	0	1	0	2	2020-06-08	9-1400769192	306375	28	1
364	0	1	0.262877	1	1	0	0	4	52	47	1	1	1	1	20	2	4	1	1	0	0	1	0	1	1	4	2	2	3	0	1	0	2	2020-05-02	5-8221362277	11382	25	1
1163	0	1	0.262877	1	0	0	0	4	43	59	1	1	1	1	2	2	1	1	0	0	0	1	0	0	0	2	5	3	3	0	1	0	2	2020-05-26	9-0227031329	306059	23	1
1461	0	1	0.262877	1	1	0	0	4	55	#NULL!	1	#NULL!	1	0	1	#NULL!	1	#NULL!	0	#NULL!	0	1	0	0	0	4	2	3	5	0	1	1	2	2020-06-08	1-2401812321	197141	27	1
1463	0	1	0.262877	1	1	0	0	4	61	62	2	2	0	0	10	8	2	1	1	0	0	1	0	1	0	6	3	2	3	0	1	0	2	2020-06-08	1-2858325474	197164	30	1
1597	0	1	0.262877	1	1	0	0	4	62	49	2	1	0	1	6	10	1	2	0	1	0	1	0	0	0	6	2	2	4	0	1	0	2	2020-06-12	1-4873823565	197262	25	1
1624	0	1	0.262877	1	0	0	0	4	57	64	1	2	1	0	5	2	1	1	0	0	0	1	0	0	0	4	3	3	3	0	1	0	2	2020-06-13	1-1496498068	197279	30	1
1627	0	1	0.262877	1	1	0	0	4	57	49	1	1	1	1	10	0	2	1	1	0	0	1	0	0	1	6	5	1	3	0	1	0	2	2020-06-13	1-6867061069	197261	20	1
1630	0	1	0.262877	1	1	0	0	4	58	#NULL!	1	#NULL!	1	0	11	#NULL!	2	#NULL!	1	#NULL!	0	1	0	1	1	6	5	1	4	0	1	1	2	2020-06-13	1-9782438827	197282	20	1
731	0	1	0.262877	1	1	0	0	4	49	#NULL!	1	#NULL!	1	0	9	#NULL!	2	#NULL!	1	#NULL!	#NULL!	1	0	0	0	6	5	1	#NULL!	0	1	#NULL!	2	2020-05-15	1-1403714414	196592	20	1
996	0	1	0.262877	1	0	0	0	4	53	#NULL!	1	#NULL!	1	0	11	#NULL!	2	#NULL!	1	#NULL!	#NULL!	1	0	0	0	2	5	3	#NULL!	0	1	#NULL!	2	2020-05-22	9-7779618147	305952	20	1
411	0	0	-1.01038	1	1	1	1	1	47	46	1	1	1	1	10	0	2	1	1	0	#NULL!	1	0	0	0	6	5	3	#NULL!	0	0	1	2	2020-05-05	4-0988162202	11985	20	1
416	0	0	-1.01038	0	1	1	1	1	38	60	1	2	1	0	13	0	3	1	1	0	#NULL!	1	0	0	1	1	5	3	#NULL!	0	0	1	2	2020-05-04	4-9443658139	11942	21	1
444	0	0	-1.01038	0	1	1	1	1	58	#NULL!	1	#NULL!	1	0	3	#NULL!	1	#NULL!	0	#NULL!	#NULL!	1	0	0	1	1	3	2	#NULL!	0	0	1	2	2020-05-06	2-7257610000	107419	32	1
452	0	0	-1.01038	1	1	1	1	1	51	54	1	1	1	1	6	0	1	1	0	0	#NULL!	1	0	0	0	4	2	2	#NULL!	0	0	1	2	2020-05-06	4-4094407727	0000	26	1
506	0	0	-1.01038	1	1	1	1	1	67	#NULL!	2	#NULL!	0	0	0	#NULL!	1	#NULL!	0	#NULL!	#NULL!	1	0	0	0	4	1	1	#NULL!	0	0	0	2	2020-05-08	2-8889137068	107434	18	1
556	0	0	-1.01038	1	1	1	1	1	61	60	2	2	0	0	7	6	1	1	0	0	#NULL!	1	0	0	0	4	2	2	#NULL!	0	0	0	2	2020-05-10	1-7011169699	196464	26	1
414	0	0	-1.01038	1	1	1	1	1	40	30	1	1	1	1	20	13	4	3	1	1	1	1	0	0	0	6	5	3	2	0	0	1	2	2020-05-04	4-6687996979	11943	20	1
819	0	0	-1.01038	1	0	1	1	1	52	46	1	1	1	1	16	13	4	3	1	1	1	1	0	0	1	2	5	3	2	0	0	1	2	2020-05-18	4-3873765075	12277	20	1
1378	0	0	-1.01038	1	0	1	1	1	43	53	1	1	1	1	11	14	2	4	1	1	1	1	0	0	1	6	2	2	2	0	0	1	2	2020-06-03	4-6233624580	12600	25	1
1450	0	0	-1.01038	1	1	1	1	1	53	61	1	2	1	0	5	16	1	4	0	1	1	1	0	0	0	6	5	2	2	0	0	1	2	2020-06-06	4-5289732010	12644	20	1
1757	0	0	-1.01038	1	1	1	1	1	46	61	1	2	1	0	3	2	1	1	0	0	1	1	0	0	0	2	2	2	1	0	0	0	2	2020-06-14	9-5213692172	306460	25	1
20	0	0	-1.01038	1	0	1	1	1	49	52	1	1	1	1	5	0	1	1	0	0	0	1	0	0	1	4	5	1	3	0	0	0	2	2020-04-21	2-6295961766	106845	22	1
449	0	0	-1.01038	0	0	1	1	1	58	61	1	2	1	0	4	4	1	1	0	0	0	1	0	0	1	1	3	3	3	0	0	0	2	2020-05-06	2-8758366390	107398	31	1
453	0	0	-1.01038	1	1	1	1	1	42	47	1	1	1	1	14	3	4	1	1	0	0	1	0	0	0	6	2	2	5	0	0	1	2	2020-05-05	4-6218177609	11989	28	1
454	0	0	-1.01038	1	0	1	1	1	47	53	1	1	1	1	13	15	3	4	1	1	0	1	0	0	0	6	5	3	5	0	0	1	2	2020-05-05	4-8250181090	11968	20	1
800	0	0	-1.01038	1	1	1	1	1	62	53	2	1	0	1	9	5	2	1	1	0	0	1	0	0	1	6	5	1	3	0	0	0	2	2020-05-18	1-2096214061	196671	20	1
820	0	0	-1.01038	1	1	1	1	1	50	38	1	1	1	1	19	2	4	1	1	0	0	1	0	0	0	6	5	2	3	0	0	1	2	2020-05-17	4-6382230748	12260	22	1
845	0	0	-1.01038	1	0	1	1	1	44	37	1	1	1	1	7	13	1	3	0	1	0	1	0	0	0	6	5	2	3	0	0	1	2	2020-05-18	4-5891820936	12267	21	1
984	0	0	-1.01038	1	1	1	1	1	51	51	1	1	1	1	14	16	4	4	1	1	0	1	0	0	0	6	5	2	5	0	0	1	2	2020-05-24	4-1276470012	12388	22	1
1634	0	0	-1.01038	1	0	1	1	1	52	60	1	2	1	0	1	0	1	1	0	0	0	1	0	0	0	4	5	1	3	0	0	0	2	2020-06-13	3-4295641165	14535	22	1
1659	0	0	-1.01038	1	1	1	1	1	61	#NULL!	2	#NULL!	0	0	0	#NULL!	1	#NULL!	0	#NULL!	0	1	0	0	1	6	2	3	4	0	0	1	2	2020-06-14	1-7077619848	197283	25	1
1782	0	0	-1.01038	1	1	1	1	1	32	48	1	1	1	1	12	13	3	3	1	1	0	1	0	0	0	6	3	2	3	0	0	1	2	2020-06-17	4-2410730822	12858	30	1
5	0	0	-1.01038	1	0	1	1	1	51	58	1	1	1	1	3	0	1	1	0	0	#NULL!	1	0	0	0	4	5	3	#NULL!	0	0	0	2	2020-04-21	2-0138350256	106851	20	1
66	0	0	-1.01038	1	0	1	1	1	59	#NULL!	1	#NULL!	1	0	0	#NULL!	1	#NULL!	0	#NULL!	#NULL!	1	0	0	0	2	5	1	#NULL!	0	0	0	2	2020-04-23	2-4010853155	106938	21	1
424	0	0	-1.01038	1	1	1	1	1	58	59	1	1	1	1	8	8	1	1	0	0	#NULL!	1	0	0	1	6	1	1	#NULL!	0	0	0	2	2020-05-06	1-0720563537	196367	18	1
440	0	0	-1.01038	0	1	1	1	1	61	#NULL!	2	#NULL!	0	0	3	#NULL!	1	#NULL!	0	#NULL!	#NULL!	1	0	0	0	1	2	3	#NULL!	0	0	0	2	2020-05-06	2-4343758916	107396	26	1
462	0	0	-1.01038	1	1	1	1	1	53	61	1	2	1	0	7	6	1	1	0	0	#NULL!	1	0	0	0	6	5	1	#NULL!	0	0	0	2	2020-05-07	1-6462393932	196390	24	1
814	0	0	-1.01038	0	0	1	1	1	58	#NULL!	1	#NULL!	1	0	4	#NULL!	1	#NULL!	0	#NULL!	#NULL!	1	0	0	0	1	5	1	#NULL!	0	0	0	2	2020-05-18	2-4167617847	107787	19	1
1685	0	0	-1.01038	1	1	1	1	1	45	#NULL!	1	#NULL!	1	0	4	#NULL!	1	#NULL!	0	#NULL!	#NULL!	1	0	0	0	2	5	1	#NULL!	0	0	0	2	2020-06-12	9-6533697555	306428	19	1
1723	0	0	-1.01038	1	0	1	1	1	54	50	1	1	1	1	16	3	4	1	1	0	#NULL!	1	0	0	1	2	5	3	#NULL!	0	0	0	2	2020-06-16	1-5549829843	197314	22	1
1760	0	0	-1.01038	1	0	1	1	1	53	51	1	1	1	1	1	2	1	1	0	0	#NULL!	1	0	0	0	6	5	1	#NULL!	0	0	0	2	2020-06-17	1-1273584694	197385	20	1
1911	0	0	-1.01038	1	1	1	1	1	49	54	1	1	1	1	0	2	1	1	0	0	#NULL!	1	0	0	0	4	5	1	#NULL!	0	0	0	2	2020-06-22	3-6650627234	14694	22	1
447	0	0	-1.01038	1	1	1	1	1	58	55	1	1	1	1	3	2	1	1	0	0	1	1	0	0	1	6	3	2	1	0	0	0	2	2020-05-06	2-8130992908	107399	30	1
1524	0	0	-1.01038	1	0	1	1	1	56	49	1	1	1	1	2	0	1	1	0	0	1	1	0	0	1	6	5	3	1	0	0	1	2	2020-06-10	1-7399999442	197212	24	1
1899	0	0	-1.01038	1	0	1	1	1	57	55	1	1	1	1	7	0	1	1	0	0	1	1	0	0	0	4	3	3	1	0	0	0	2	2020-06-22	1-1787462908	197511	30	1
8	0	0	-1.01038	1	0	1	1	1	54	67	1	2	1	0	4	3	1	1	0	0	0	1	0	0	0	4	3	3	5	0	0	0	2	2020-04-21	2-0789954047	106847	30	1
407	0	0	-1.01038	0	1	1	1	1	60	61	2	2	0	0	5	3	1	1	0	0	0	1	0	0	1	1	2	1	3	0	0	0	2	2020-05-05	2-7757692102	107364	25	1
460	0	0	-1.01038	1	1	1	1	1	53	54	1	1	1	1	8	0	1	1	0	0	0	1	0	0	1	6	5	1	5	0	0	0	2	2020-05-07	1-4321497596	196399	21	1
471	0	0	-1.01038	0	1	1	1	1	61	#NULL!	2	#NULL!	0	0	3	#NULL!	1	#NULL!	0	#NULL!	0	1	0	0	0	1	2	1	4	0	0	0	2	2020-05-07	2-8621971841	107422	26	1
779	0	0	-1.01038	1	0	1	1	1	62	#NULL!	2	#NULL!	0	0	8	#NULL!	1	#NULL!	0	#NULL!	0	1	0	0	1	2	5	3	5	0	0	0	2	2020-05-17	1-8126268860	196630	20	1
811	0	0	-1.01038	0	0	1	1	1	61	#NULL!	2	#NULL!	0	0	0	#NULL!	1	#NULL!	0	#NULL!	0	1	0	0	0	1	2	1	3	0	0	1	2	2020-05-18	2-2232250574	107783	26	1
1005	0	0	-1.01038	0	1	1	1	1	54	#NULL!	1	#NULL!	1	0	0	#NULL!	1	#NULL!	0	#NULL!	0	1	0	0	0	1	2	3	3	0	0	0	2	2020-05-25	2-3561806508	108002	28	1
1130	0	0	-1.01038	1	1	1	1	1	47	46	1	1	1	1	7	8	1	1	0	0	0	1	0	0	1	6	5	1	5	0	0	1	2	2020-05-28	1-9125404354	196875	20	1
1361	0	0	-1.01038	1	1	1	1	1	32	45	1	1	1	1	13	11	3	2	1	1	0	1	0	0	1	2	5	2	5	0	0	1	2	2020-06-01	9-0465469213	306221	21	1
1522	0	0	-1.01038	1	0	1	1	1	53	37	1	1	1	1	0	0	1	1	0	0	0	1	0	0	1	6	5	3	4	0	0	0	2	2020-06-10	1-2005426988	197177	24	1
1523	0	0	-1.01038	1	1	1	1	1	59	49	1	1	1	1	2	3	1	1	0	0	0	1	0	0	1	6	2	3	4	0	0	0	2	2020-06-10	1-2798201952	197188	25	1
1525	0	0	-1.01038	1	1	1	1	1	60	61	2	2	0	0	2	0	1	1	0	0	0	1	0	0	0	6	5	3	3	0	0	0	2	2020-06-10	1-7524927103	197195	22	1
1564	0	0	-1.01038	1	0	1	1	1	60	49	2	1	0	1	0	3	1	1	0	0	0	1	0	0	0	4	5	1	4	0	0	0	2	2020-06-11	2-0915107354	108601	23	1
1568	0	0	-1.01038	0	1	1	1	1	49	55	1	1	1	1	9	3	2	1	1	0	0	1	0	0	0	1	4	2	4	0	0	0	2	2020-06-11	2-3076518352	108610	35	1
1662	0	0	-1.01038	1	1	1	1	1	61	43	2	1	0	1	0	0	1	1	0	0	0	1	0	0	0	5	5	3	3	0	0	0	2	2020-06-14	1-7402614668	197287	22	1
1688	0	0	-1.01038	1	1	1	1	1	57	49	1	1	1	1	14	0	4	1	1	0	0	1	0	0	1	5	5	1	3	0	0	0	2	2020-06-15	1-2833728850	197348	20	1
1689	0	0	-1.01038	1	0	1	1	1	57	53	1	1	1	1	7	0	1	1	0	0	0	1	0	0	1	4	5	3	3	0	0	0	2	2020-06-15	1-6898093663	197320	24	1
1725	0	0	-1.01038	1	1	1	1	1	61	52	2	1	0	1	8	3	1	1	0	0	0	1	0	0	0	6	5	2	3	0	0	0	2	2020-06-16	1-7248678561	197333	24	1
1937	0	0	-1.01038	1	0	1	1	1	61	61	2	2	0	0	5	7	1	1	0	0	0	1	0	0	0	4	5	1	3	0	0	0	2	2020-06-24	1-4520432134	197569	22	1
1958	0	0	-1.01038	1	1	1	1	1	59	#NULL!	1	#NULL!	1	0	11	#NULL!	2	#NULL!	1	#NULL!	0	1	0	0	0	4	2	1	3	0	0	0	2	2020-06-25	1-4712248850	197596	25	1
428	0	0	-1.01038	1	0	1	1	1	59	#NULL!	1	#NULL!	1	0	8	#NULL!	1	#NULL!	0	#NULL!	#NULL!	1	0	0	1	5	5	1	#NULL!	0	0	#NULL!	2	2020-05-06	1-5059757105	196345	22	1
923	0	0	-1.01038	1	1	1	1	1	54	#NULL!	1	#NULL!	1	0	3	#NULL!	1	#NULL!	0	#NULL!	0	1	0	1	1	4	5	1	5	0	0	#NULL!	2	2020-05-21	5-4213339874	11656	22	1
17	0	0	-1.01038	0	0	0	1	2	49	54	1	1	1	1	7	3	1	1	0	0	#NULL!	1	0	0	1	1	5	1	#NULL!	0	0	0	2	2020-04-21	2-5310429830	106852	20	1
124	0	0	-1.01038	1	1	0	1	2	59	64	1	2	1	0	0	0	1	1	0	0	#NULL!	1	0	0	0	4	5	1	#NULL!	0	0	0	2	2020-04-26	2-7434042633	107021	22	1
151	0	0	-1.01038	1	0	0	1	2	60	60	2	2	0	0	8	3	1	1	0	0	#NULL!	1	0	0	0	2	5	1	#NULL!	0	0	1	2	2020-04-27	2-9018066179	107052	19	1
183	0	0	-1.01038	0	1	0	1	2	51	#NULL!	1	#NULL!	1	0	16	#NULL!	4	#NULL!	1	#NULL!	#NULL!	1	0	0	0	1	4	2	#NULL!	0	0	0	2	2020-04-28	3-4608690568	13410	38	1
320	0	0	-1.01038	1	1	0	1	2	56	#NULL!	1	#NULL!	1	0	1	#NULL!	1	#NULL!	0	#NULL!	#NULL!	1	0	0	0	4	2	3	#NULL!	0	0	0	2	2020-05-02	3-5543608797	13500	26	1
362	0	0	-1.01038	1	1	0	1	2	33	50	1	1	1	1	19	16	4	4	1	1	#NULL!	1	0	0	0	6	5	2	#NULL!	0	0	1	2	2020-05-02	4-4147631951	11886	22	1
384	0	0	-1.01038	1	1	0	1	2	43	32	1	1	1	1	15	15	4	4	1	1	#NULL!	1	0	0	0	6	5	3	#NULL!	0	0	1	2	2020-05-04	4-1942543772	11942	20	1
385	0	0	-1.01038	1	1	0	1	2	21	52	1	1	1	1	20	17	4	4	1	1	#NULL!	1	0	0	0	6	2	2	#NULL!	0	0	1	2	2020-05-03	4-8009423762	11919	27	1
415	0	0	-1.01038	0	1	0	1	2	33	#NULL!	1	#NULL!	1	0	18	#NULL!	4	#NULL!	1	#NULL!	#NULL!	1	0	0	0	1	5	2	#NULL!	0	0	1	2	2020-05-04	4-8041004981	11949	23	1
439	0	0	-1.01038	1	0	0	1	2	54	54	1	1	1	1	5	2	1	1	0	0	#NULL!	1	0	0	1	4	2	2	#NULL!	0	0	1	2	2020-05-06	2-3652164159	107397	28	1
475	0	0	-1.01038	1	0	0	1	2	52	54	1	1	1	1	6	2	1	1	0	0	#NULL!	1	0	0	0	4	3	2	#NULL!	0	0	1	2	2020-05-07	4-1272791868	12048	30	1
480	0	0	-1.01038	1	0	0	1	2	55	49	1	1	1	1	12	18	3	4	1	1	#NULL!	1	0	0	0	5	3	2	#NULL!	0	0	1	2	2020-05-06	4-7299984237	12018	30	1
595	0	0	-1.01038	1	1	0	1	2	58	58	1	1	1	1	7	6	1	1	0	0	#NULL!	1	0	0	0	6	5	3	#NULL!	0	0	0	2	2020-05-11	1-2256315351	196496	22	1
660	0	0	-1.01038	1	1	0	1	2	31	55	1	1	1	1	14	5	4	1	1	0	#NULL!	1	0	0	0	6	3	2	#NULL!	0	0	1	2	2020-05-12	4-1630569473	12155	30	1
775	0	0	-1.01038	1	1	0	1	2	61	63	2	2	0	0	3	2	1	1	0	0	#NULL!	1	0	0	0	6	2	3	#NULL!	0	0	0	2	2020-05-17	1-3659745038	196633	25	1
776	0	0	-1.01038	1	0	0	1	2	62	#NULL!	2	#NULL!	0	0	8	#NULL!	1	#NULL!	0	#NULL!	#NULL!	1	0	0	1	5	3	2	#NULL!	0	0	0	2	2020-05-17	1-5988829595	196646	30	1
997	0	0	-1.01038	1	0	0	1	2	50	#NULL!	1	#NULL!	1	0	11	#NULL!	2	#NULL!	1	#NULL!	#NULL!	1	0	0	0	4	5	3	#NULL!	0	0	0	2	2020-05-22	9-9807114415	305950	20	1
1017	0	0	-1.01038	1	0	0	1	2	49	#NULL!	1	#NULL!	1	0	0	#NULL!	1	#NULL!	0	#NULL!	#NULL!	1	0	0	0	4	2	1	#NULL!	0	0	0	2	2020-05-25	3-0953803061	14055	26	1
1123	0	0	-1.01038	1	1	0	1	2	48	52	1	1	1	1	10	1	2	1	1	0	#NULL!	1	0	0	0	6	5	3	#NULL!	0	0	0	2	2020-05-28	1-0094006110	196872	20	1
1144	0	0	-1.01038	0	1	0	1	2	61	51	2	1	0	1	3	3	1	1	0	0	#NULL!	1	0	0	0	1	2	3	#NULL!	0	0	1	2	2020-05-28	2-7296934358	108031	27	1
1179	0	0	-1.01038	1	0	0	1	2	59	55	1	1	1	1	0	4	1	1	0	0	#NULL!	1	0	0	1	4	5	1	#NULL!	0	0	0	2	2020-05-29	1-3560441681	196900	24	1
1249	0	0	-1.01038	0	1	0	1	2	61	#NULL!	2	#NULL!	0	0	3	#NULL!	1	#NULL!	0	#NULL!	#NULL!	1	0	0	0	1	5	1	#NULL!	0	0	0	2	2020-05-31	2-7064594470	108183	23	1
1697	0	0	-1.01038	1	0	0	1	2	48	49	1	1	1	1	13	11	3	2	1	1	#NULL!	1	0	0	0	6	5	2	#NULL!	0	0	1	2	2020-06-14	4-9835065525	12809	22	1
1930	0	0	-1.01038	1	0	0	1	2	50	#NULL!	1	#NULL!	1	0	3	#NULL!	1	#NULL!	0	#NULL!	#NULL!	1	0	1	1	5	2	1	#NULL!	0	0	1	2	2020-06-23	1-9692649358	197538	27	1
2023	0	0	-1.01038	1	0	0	1	2	52	#NULL!	1	#NULL!	1	0	19	#NULL!	4	#NULL!	1	#NULL!	#NULL!	1	0	0	0	4	5	3	#NULL!	0	0	0	2	2020-07-05	9-0905072791	306760	24	1
286	0	0	-1.01038	1	1	0	1	2	31	55	1	1	1	1	21	4	4	1	1	0	1	1	0	0	1	6	5	3	1	0	0	1	2	2020-05-01	4-0855552498	11799	20	1
346	0	0	-1.01038	1	0	0	1	2	58	60	1	2	1	0	8	3	1	1	0	0	1	1	0	0	1	6	2	2	1	0	0	1	2	2020-05-03	2-4867328192	107261	25	1
479	0	0	-1.01038	1	1	0	1	2	48	53	1	1	1	1	12	0	3	1	1	0	1	1	0	0	0	2	5	3	2	0	0	1	2	2020-05-06	4-4162311682	12020	20	1
512	0	0	-1.01038	1	1	0	1	2	52	50	1	1	1	1	8	12	1	3	0	1	1	1	0	0	0	2	3	2	2	0	0	1	2	2020-05-07	4-8219758357	12054	30	1
582	0	0	-1.01038	1	1	0	1	2	52	56	1	1	1	1	7	16	1	4	0	1	1	1	0	0	0	4	2	2	2	0	0	1	2	2020-05-10	4-2668749531	12118	28	1
585	0	0	-1.01038	1	0	0	1	2	32	50	1	1	1	1	14	12	4	3	1	1	1	1	0	0	0	6	2	3	2	0	0	1	2	2020-05-09	4-5136532771	12087	25	1
587	0	0	-1.01038	1	0	0	1	2	48	49	1	1	1	1	2	15	1	4	0	1	1	1	0	0	0	6	5	2	2	0	0	1	2	2020-05-09	4-6183183377	12090	22	1
832	0	0	-1.01038	1	0	0	1	2	61	#NULL!	2	#NULL!	0	0	5	#NULL!	1	#NULL!	0	#NULL!	1	1	0	0	0	5	5	3	1	0	0	1	2	2020-05-19	1-7393389952	196701	22	1
952	0	0	-1.01038	1	0	0	1	2	54	47	1	1	1	1	14	12	4	3	1	1	1	1	0	0	0	5	5	3	2	0	0	1	2	2020-05-23	4-2391311998	12354	20	1
953	0	0	-1.01038	1	1	0	1	2	31	52	1	1	1	1	14	16	4	4	1	1	1	1	0	0	1	5	1	2	2	0	0	1	2	2020-05-22	4-5066058938	12351	18	1
1303	0	0	-1.01038	1	1	0	1	2	61	55	2	1	0	1	5	5	1	1	0	0	1	1	0	0	1	2	3	2	2	0	0	1	2	2020-06-02	2-3813676140	108288	32	1
1321	0	0	-1.01038	1	0	0	1	2	32	53	1	1	1	1	15	15	4	4	1	1	1	1	0	0	0	6	5	3	2	0	0	1	2	2020-06-01	4-9707047859	12562	22	1
1351	0	0	-1.01038	1	1	0	1	2	38	56	1	1	1	1	14	10	4	2	1	1	1	1	0	0	0	5	5	3	2	0	0	1	2	2020-06-03	4-0944747343	12599	20	1
1377	0	0	-1.01038	1	0	0	1	2	36	55	1	1	1	1	20	11	4	2	1	1	1	1	0	0	1	6	1	3	2	0	0	1	2	2020-06-03	4-5284891369	12598	18	1
1400	0	0	-1.01038	1	1	0	1	2	32	48	1	1	1	1	16	16	4	4	1	1	1	1	0	0	1	6	2	3	2	0	0	1	2	2020-06-05	4-3352461572	12635	25	1
1474	0	0	-1.01038	1	1	0	1	2	49	57	1	1	1	1	3	11	1	2	0	1	1	1	0	0	0	4	2	2	2	0	0	1	2	2020-06-07	4-8029230607	12669	25	1
1800	0	0	-1.01038	1	0	0	1	2	61	61	2	2	0	0	6	5	1	1	0	0	1	1	0	0	0	6	5	1	1	0	0	0	2	2020-06-18	1-1647487373	197401	20	1
1813	0	0	-1.01038	1	1	0	1	2	55	51	1	1	1	1	3	11	1	2	0	1	1	1	0	0	0	4	3	2	2	0	0	1	2	2020-06-17	4-5437056280	12856	32	1
1875	0	0	-1.01038	1	1	0	1	2	36	61	1	2	1	0	3	6	1	1	0	0	1	1	0	0	0	4	3	2	1	0	0	0	2	2020-06-18	9-8013963992	306553	31	1
6	0	0	-1.01038	0	0	0	1	2	46	#NULL!	1	#NULL!	1	0	2	#NULL!	1	#NULL!	0	#NULL!	0	1	0	0	0	1	5	3	4	0	0	1	2	2020-04-21	2-0380596174	106854	20	1
19	0	0	-1.01038	1	0	0	1	2	43	60	1	2	1	0	1	5	1	1	0	0	0	1	0	0	0	4	4	3	3	0	0	0	2	2020-04-21	2-5654785418	106842	36	1
37	0	0	-1.01038	1	1	0	1	2	38	60	1	2	1	0	11	0	2	1	1	0	0	1	0	0	1	6	5	3	3	0	0	1	2	2020-04-22	1-0745782165	196049	23	1
45	0	0	-1.01038	0	0	0	1	2	55	59	1	1	1	1	0	3	1	1	0	0	0	1	0	0	0	1	2	1	4	0	0	0	2	2020-04-22	2-6354550367	106806	26	1
60	0	0	-1.01038	1	1	0	1	2	53	59	1	1	1	1	6	5	1	1	0	0	0	1	0	0	1	6	5	1	3	0	0	0	2	2020-04-23	1-6913716966	196075	22	1
121	0	0	-1.01038	0	1	0	1	2	61	56	2	1	0	1	4	1	1	1	0	0	0	1	0	0	0	1	2	1	4	0	0	0	2	2020-04-26	2-3076335498	107020	25	1
153	0	0	-1.01038	1	0	0	1	2	52	#NULL!	1	#NULL!	1	0	9	#NULL!	2	#NULL!	1	#NULL!	0	1	0	0	0	4	5	3	4	0	0	0	2	2020-04-27	2-9408794203	107000	24	1
324	0	0	-1.01038	1	1	0	1	2	52	48	1	1	1	1	16	16	4	4	1	1	0	1	0	0	0	6	1	3	4	0	0	1	2	2020-05-02	4-2912482140	11887	18	1
325	0	0	-1.01038	1	1	0	1	2	46	58	1	1	1	1	16	17	4	4	1	1	0	1	0	0	0	6	2	2	3	0	0	1	2	2020-05-01	4-5908163244	11868	26	1
326	0	0	-1.01038	1	1	0	1	2	43	#NULL!	1	#NULL!	1	0	13	#NULL!	3	#NULL!	1	#NULL!	0	1	0	0	0	6	4	2	5	0	0	1	2	2020-05-01	4-8445051168	11867	35	1
363	0	0	-1.01038	1	1	0	1	2	29	48	1	1	1	1	14	14	4	4	1	1	0	1	0	0	0	4	2	2	5	0	0	1	2	2020-05-02	4-7698585789	11890	25	1
412	0	0	-1.01038	1	0	0	1	2	46	47	1	1	1	1	11	16	2	4	1	1	0	1	0	0	1	6	2	2	3	0	0	1	2	2020-05-05	4-1471992676	11973	27	1
466	0	0	-1.01038	0	0	0	1	2	58	#NULL!	1	#NULL!	1	0	5	#NULL!	1	#NULL!	0	#NULL!	0	1	0	0	1	1	3	2	3	0	0	1	2	2020-05-07	2-1461606191	107445	32	1
481	0	0	-1.01038	1	1	0	1	2	49	49	1	1	1	1	16	3	4	1	1	0	0	1	0	0	0	6	2	2	5	0	0	1	2	2020-05-06	4-7521821672	12013	25	1
520	0	0	-1.01038	1	0	0	1	2	63	53	2	1	0	1	9	7	2	1	1	0	0	1	0	0	1	6	5	1	3	0	0	0	2	2020-05-09	1-5160260387	196451	20	1
521	0	0	-1.01038	1	0	0	1	2	54	55	1	1	1	1	9	9	2	2	1	1	0	1	0	0	1	4	3	3	4	0	0	0	2	2020-05-09	1-7014940099	196418	32	1
529	0	0	-1.01038	1	0	0	1	2	58	58	1	1	1	1	4	7	1	1	0	0	0	1	0	0	0	4	5	1	4	0	0	0	2	2020-05-09	2-6845808072	107490	23	1
555	0	0	-1.01038	1	0	0	1	2	62	62	2	2	0	0	5	7	1	1	0	0	0	1	0	0	1	6	5	1	4	0	0	0	2	2020-05-10	1-4963739854	196463	20	1
581	0	0	-1.01038	1	1	0	1	2	55	50	1	1	1	1	7	11	1	2	0	1	0	1	0	0	0	5	2	2	5	0	0	1	2	2020-05-10	4-0057077196	12104	27	1
625	0	0	-1.01038	1	0	0	1	2	53	48	1	1	1	1	8	16	1	4	0	1	0	1	0	0	0	5	2	2	5	0	0	1	2	2020-05-10	4-7007575381	12110	25	1
692	0	0	-1.01038	1	1	0	1	2	29	42	1	1	1	1	17	11	4	2	1	1	0	1	0	0	0	4	5	2	3	0	0	1	2	2020-05-13	4-2713036093	12182	23	1
695	0	0	-1.01038	1	0	0	1	2	30	39	1	1	1	1	15	11	4	2	1	1	0	1	0	0	0	6	2	2	5	0	0	1	2	2020-05-12	4-7356776491	12154	25	1
718	0	0	-1.01038	1	1	0	1	2	54	#NULL!	1	#NULL!	1	0	1	#NULL!	1	#NULL!	0	#NULL!	0	1	0	0	0	4	3	3	4	0	0	0	2	2020-05-14	3-7263919463	13826	31	1
721	0	0	-1.01038	1	0	0	1	2	33	37	1	1	1	1	13	10	3	2	1	1	0	1	0	0	0	5	3	2	5	0	0	1	2	2020-05-14	4-3701269485	12197	30	1
724	0	0	-1.01038	1	0	0	1	2	28	42	1	1	1	1	9	7	2	1	1	0	0	1	0	0	0	6	5	3	3	0	0	0	2	2020-05-13	4-8599693161	12185	21	1
751	0	0	-1.01038	1	0	0	1	2	53	38	1	1	1	1	6	9	1	2	0	1	0	1	0	0	0	6	5	3	3	0	0	1	2	2020-05-15	4-1208330747	12214	20	1
752	0	0	-1.01038	1	0	0	1	2	52	50	1	1	1	1	8	18	1	4	0	1	0	1	0	0	0	6	5	3	3	0	0	1	2	2020-05-15	4-1973891555	12225	22	1
754	0	0	-1.01038	1	1	0	1	2	30	51	1	1	1	1	16	17	4	4	1	1	0	1	0	0	0	6	5	3	5	0	0	1	2	2020-05-14	4-6954559901	12202	22	1
755	0	0	-1.01038	1	1	0	1	2	31	38	1	1	1	1	14	5	4	1	1	0	0	1	0	0	0	6	5	3	5	0	0	1	2	2020-05-14	4-9784794745	12198	21	1
826	0	0	-1.01038	1	1	0	1	2	42	#NULL!	1	#NULL!	1	0	12	#NULL!	3	#NULL!	1	#NULL!	0	1	0	0	1	6	2	2	3	0	0	1	2	2020-05-19	1-1430427874	196685	25	1
843	0	0	-1.01038	1	1	0	1	2	48	44	1	1	1	1	9	11	2	2	1	1	0	1	0	0	0	6	5	3	5	0	0	1	2	2020-05-19	4-3816263857	12284	20	1
867	0	0	-1.01038	1	0	0	1	2	46	38	1	1	1	1	14	8	4	1	1	0	0	1	0	0	0	6	1	2	5	0	0	1	2	2020-05-20	4-0941362634	12307	18	1
884	0	0	-1.01038	1	0	0	1	2	51	54	1	1	1	1	13	1	3	1	1	0	0	1	0	0	0	6	2	3	5	0	0	1	2	2020-05-21	4-0945202968	12333	25	1
919	0	0	-1.01038	1	0	0	1	2	48	34	1	1	1	1	15	15	4	4	1	1	0	1	0	0	1	6	5	3	3	0	0	1	2	2020-05-21	4-6918465097	12339	22	1
947	0	0	-1.01038	1	0	0	1	2	58	58	1	1	1	1	0	1	1	1	0	0	0	1	0	0	0	4	2	3	3	0	0	0	2	2020-05-23	3-8109915664	13986	25	1
957	0	0	-1.01038	1	1	0	1	2	62	61	2	2	0	0	7	0	1	1	0	0	0	1	0	0	1	6	5	1	4	0	0	0	2	2020-05-24	1-1580829396	196792	21	1
975	0	0	-1.01038	1	0	0	1	2	55	61	1	2	1	0	0	1	1	1	0	0	0	1	0	1	1	4	5	1	3	0	0	1	2	2020-05-24	3-1655025579	14027	20	1
980	0	0	-1.01038	1	0	0	1	2	52	58	1	1	1	1	0	4	1	1	0	0	0	1	0	0	0	4	5	3	4	0	0	1	2	2020-05-24	3-5805956620	14019	23	1
985	0	0	-1.01038	1	1	0	1	2	31	46	1	1	1	1	16	15	4	4	1	1	0	1	0	0	0	6	2	3	5	0	0	1	2	2020-05-24	4-3032624246	12389	25	1
1126	0	0	-1.01038	1	0	0	1	2	61	#NULL!	2	#NULL!	0	0	5	#NULL!	1	#NULL!	0	#NULL!	0	1	0	0	0	6	2	3	4	0	0	1	2	2020-05-28	1-6924495195	196874	25	1
1154	0	0	-1.01038	1	0	0	1	2	55	48	1	1	1	1	0	10	1	2	0	1	0	1	0	0	0	2	3	1	4	0	0	1	2	2020-05-28	3-7290701039	14123	34	1
1158	0	0	-1.01038	1	0	0	1	2	49	34	1	1	1	1	11	15	2	4	1	1	0	1	0	0	0	6	5	3	3	0	0	1	2	2020-05-27	4-4289130462	12447	20	1
1235	0	0	-1.01038	1	1	0	1	2	58	54	1	1	1	1	13	4	3	1	1	0	0	1	0	0	1	6	5	1	3	0	0	0	2	2020-05-31	1-3385931280	196939	20	1
1255	0	0	-1.01038	1	1	0	1	2	28	57	1	1	1	1	15	16	4	4	1	1	0	1	0	0	0	6	5	3	4	0	0	1	2	2020-05-31	4-0446292789	12540	22	1
1346	0	0	-1.01038	1	0	0	1	2	49	#NULL!	1	#NULL!	1	0	0	#NULL!	1	#NULL!	0	#NULL!	0	1	0	0	0	4	5	1	5	0	0	1	2	2020-06-03	3-4219475183	14294	24	1
1369	0	0	-1.01038	0	0	0	1	2	36	50	1	1	1	1	4	1	1	1	0	0	0	1	0	1	0	1	1	2	5	0	0	0	2	2020-06-01	9-8896551390	306224	18	1
1418	0	0	-1.01038	1	1	0	1	2	55	#NULL!	1	#NULL!	1	0	3	#NULL!	1	#NULL!	0	#NULL!	0	1	0	0	0	6	5	1	3	0	0	0	2	2020-06-06	1-8862293541	197105	21	1
1429	0	0	-1.01038	1	0	0	1	2	58	#NULL!	1	#NULL!	1	0	6	#NULL!	1	#NULL!	0	#NULL!	0	1	0	0	0	5	2	2	3	0	0	0	2	2020-06-07	1-0444079927	197127	25	1
1458	0	0	-1.01038	0	0	0	1	2	42	51	1	1	1	1	4	2	1	1	0	0	0	1	0	0	0	1	4	2	4	0	0	1	2	2020-06-05	9-4201620873	306297	36	1
1482	0	0	-1.01038	1	1	0	1	2	41	57	1	1	1	1	2	1	1	1	0	0	0	1	0	0	1	2	5	3	3	0	0	1	2	2020-06-06	9-0952979491	306312	23	1
1487	0	0	-1.01038	0	1	0	1	2	61	#NULL!	2	#NULL!	0	0	1	#NULL!	1	#NULL!	0	#NULL!	0	1	0	0	0	1	2	3	4	0	0	0	2	2020-06-09	1-0079643515	197185	25	1
1498	0	0	-1.01038	1	1	0	1	2	61	45	2	1	0	1	0	4	1	1	0	0	0	1	0	0	1	2	2	3	3	0	0	0	2	2020-06-09	2-5510746221	108532	25	1
1512	0	0	-1.01038	1	1	0	1	2	40	#NULL!	1	#NULL!	1	0	4	#NULL!	1	#NULL!	0	#NULL!	0	1	0	0	0	2	5	3	5	0	0	0	2	2020-06-07	9-1223202625	306346	21	1
1528	0	0	-1.01038	1	1	0	1	2	49	51	1	1	1	1	5	14	1	4	0	1	0	1	0	0	0	4	5	1	3	0	0	1	2	2020-06-10	2-0822653219	108527	22	1
1534	0	0	-1.01038	0	1	0	1	2	60	56	2	1	0	1	1	12	1	3	0	1	0	1	0	0	0	1	2	3	4	0	0	1	2	2020-06-10	2-6377818898	108559	27	1
1551	0	0	-1.01038	1	0	0	1	2	44	47	1	1	1	1	1	2	1	1	0	0	0	1	0	0	0	4	2	3	4	0	0	0	2	2020-06-08	9-0957060233	306360	26	1
1554	0	0	-1.01038	1	1	0	1	2	49	53	1	1	1	1	2	1	1	1	0	0	0	1	0	0	0	2	1	3	5	0	0	1	2	2020-06-08	9-4796559558	306349	18	1
1590	0	0	-1.01038	1	0	0	1	2	40	48	1	1	1	1	2	0	1	1	0	0	0	1	0	0	0	4	5	3	3	0	0	1	2	2020-06-09	9-4419288198	306357	23	1
1593	0	0	-1.01038	0	0	0	1	2	46	53	1	1	1	1	3	4	1	1	0	0	0	1	0	0	1	1	5	3	4	0	0	0	2	2020-06-09	9-7960288665	306372	20	1
1595	0	0	-1.01038	1	1	0	1	2	61	55	2	1	0	1	7	0	1	1	0	0	0	1	0	0	1	5	5	1	4	0	0	0	2	2020-06-12	1-3622423785	197236	23	1
1620	0	0	-1.01038	1	1	0	1	2	49	60	1	2	1	0	1	0	1	1	0	0	0	1	0	0	0	2	4	2	5	0	0	0	2	2020-06-10	9-7036582592	306399	37	1
1623	0	0	-1.01038	1	0	0	1	2	41	59	1	1	1	1	0	3	1	1	0	0	0	1	0	0	0	2	2	3	5	0	0	0	2	2020-06-10	9-9290114458	306394	26	1
1640	0	0	-1.01038	1	0	0	1	2	53	50	1	1	1	1	11	11	2	2	1	1	0	1	0	0	1	6	1	3	5	0	0	1	2	2020-06-13	4-0166353534	12786	18	1
1656	0	0	-1.01038	0	1	0	1	2	36	59	1	1	1	1	2	1	1	1	0	0	0	1	0	0	0	1	5	2	4	0	0	0	2	2020-06-11	9-9432102829	306425	21	1
1686	0	0	-1.01038	1	1	0	1	2	41	60	1	2	1	0	3	2	1	1	0	0	0	1	0	0	0	4	5	3	4	0	0	0	2	2020-06-12	9-8427719625	306432	24	1
1717	0	0	-1.01038	1	0	0	1	2	55	61	1	2	1	0	2	1	1	1	0	0	0	1	0	0	0	4	5	3	4	0	0	0	2	2020-06-13	9-8418267315	306451	23	1
1719	0	0	-1.01038	1	0	0	1	2	52	59	1	1	1	1	2	3	1	1	0	0	0	1	0	0	0	2	5	3	4	0	0	1	2	2020-06-13	9-9370530846	306448	22	1
1740	0	0	-1.01038	1	0	0	1	2	36	51	1	1	1	1	11	12	2	3	1	1	0	1	0	0	0	6	5	2	3	0	0	1	2	2020-06-15	4-7548986941	12816	20	1
1756	0	0	-1.01038	1	1	0	1	2	43	61	1	2	1	0	6	2	1	1	0	0	0	1	0	1	1	4	3	2	5	0	0	1	2	2020-06-14	9-3582128850	306458	32	1
1780	0	0	-1.01038	1	0	0	1	2	33	45	1	1	1	1	8	11	1	2	0	1	0	1	0	0	0	6	3	2	5	0	0	0	2	2020-06-17	4-0129559592	12875	30	1
1784	0	0	-1.01038	1	0	0	1	2	53	47	1	1	1	1	13	17	3	4	1	1	0	1	0	0	0	6	3	2	5	0	0	1	2	2020-06-16	4-4919036067	12847	30	1
1786	0	0	-1.01038	1	0	0	1	2	51	#NULL!	1	#NULL!	1	0	14	#NULL!	4	#NULL!	1	#NULL!	0	1	0	0	0	6	5	3	3	0	0	1	2	2020-06-16	4-8324854602	12845	20	1
1805	0	0	-1.01038	1	1	0	1	2	58	48	1	1	1	1	8	9	1	2	0	1	0	1	0	0	0	2	3	2	3	0	0	0	2	2020-06-18	1-8599419099	197406	30	1
1824	0	0	-1.01038	0	1	0	1	2	53	60	1	2	1	0	4	2	1	1	0	0	0	1	0	0	0	1	5	3	4	0	0	1	2	2020-06-16	9-7821281855	306475	19	1
1827	0	0	-1.01038	1	0	0	1	2	64	61	2	2	0	0	8	5	1	1	0	0	0	1	0	0	1	6	5	1	3	0	0	0	2	2020-06-19	1-2393358254	197459	20	1
1851	0	0	-1.01038	1	0	0	1	2	49	60	1	2	1	0	2	2	1	1	0	0	0	1	0	0	0	2	5	3	4	0	0	0	2	2020-06-17	9-7082493435	306521	20	1
1874	0	0	-1.01038	1	1	0	1	2	51	59	1	1	1	1	3	1	1	1	0	0	0	1	0	0	0	4	3	3	3	0	0	1	2	2020-06-18	9-7753276117	306544	33	1
1905	0	0	-1.01038	1	1	0	1	2	61	61	2	2	0	0	5	0	1	1	0	0	0	1	0	0	0	4	2	3	3	0	0	0	2	2020-06-22	1-7103303370	197510	26	1
1921	0	0	-1.01038	1	0	0	1	2	58	61	1	2	1	0	1	4	1	1	0	0	0	1	0	0	0	2	2	3	3	0	0	0	2	2020-06-20	9-7638386675	306586	26	1
9	0	0	-1.01038	1	1	0	1	2	42	#NULL!	1	#NULL!	1	0	7	#NULL!	1	#NULL!	0	#NULL!	#NULL!	1	0	0	0	4	5	1	#NULL!	0	0	0	2	2020-04-21	2-1225825128	106828	19	1
25	0	0	-1.01038	1	1	0	1	2	47	55	1	1	1	1	10	2	2	1	1	0	#NULL!	1	0	0	0	4	5	1	#NULL!	0	0	0	2	2020-04-21	2-9399939976	106808	21	1
106	0	0	-1.01038	0	1	0	1	2	60	58	2	1	0	1	2	11	1	2	0	1	#NULL!	1	0	0	0	1	2	3	#NULL!	0	0	1	2	2020-04-25	2-9938676912	106994	26	1
145	0	0	-1.01038	0	0	0	1	2	62	#NULL!	2	#NULL!	0	0	6	#NULL!	1	#NULL!	0	#NULL!	#NULL!	1	0	0	1	1	2	3	#NULL!	0	0	0	2	2020-04-27	2-7211031340	107027	29	1
155	0	0	-1.01038	0	1	0	1	2	49	52	1	1	1	1	3	2	1	1	0	0	#NULL!	1	0	0	0	1	2	2	#NULL!	0	0	1	2	2020-04-27	3-7166720104	13379	26	1
192	0	0	-1.01038	1	1	0	1	2	58	59	1	1	1	1	10	2	2	1	1	0	#NULL!	1	0	0	1	6	5	1	#NULL!	0	0	0	2	2020-04-29	1-6895201869	196220	21	1
204	0	0	-1.01038	1	1	0	1	2	55	#NULL!	1	#NULL!	1	0	6	#NULL!	1	#NULL!	0	#NULL!	#NULL!	1	0	0	0	6	2	1	#NULL!	0	0	0	2	2020-04-29	2-6345175835	107164	25	1
205	0	0	-1.01038	0	1	0	1	2	55	57	1	1	1	1	4	3	1	1	0	0	#NULL!	1	0	0	1	1	2	3	#NULL!	0	0	0	2	2020-04-29	2-7701782425	107146	26	1
228	0	0	-1.01038	0	1	0	1	2	59	66	1	2	1	0	7	5	1	1	0	0	#NULL!	1	0	0	0	1	5	3	#NULL!	0	0	0	2	2020-04-30	2-1895051252	107184	24	1
230	0	0	-1.01038	0	1	0	1	2	57	61	1	2	1	0	6	0	1	1	0	0	#NULL!	1	0	0	1	1	5	1	#NULL!	0	0	0	2	2020-04-30	2-2181016276	107192	20	1
267	0	0	-1.01038	1	1	0	1	2	58	#NULL!	1	#NULL!	1	0	4	#NULL!	1	#NULL!	0	#NULL!	#NULL!	1	0	0	0	4	5	1	#NULL!	0	0	0	2	2020-05-01	2-4516458035	107223	22	1
274	0	0	-1.01038	1	0	0	1	2	61	#NULL!	2	#NULL!	0	0	1	#NULL!	1	#NULL!	0	#NULL!	#NULL!	1	0	0	0	2	1	1	#NULL!	0	0	0	2	2020-05-01	2-8652366758	107187	18	1
294	0	0	-1.01038	1	1	0	1	2	58	56	1	1	1	1	5	7	1	1	0	0	#NULL!	1	0	0	0	5	5	3	#NULL!	0	0	0	2	2020-05-02	1-1419412170	196254	22	1
343	0	0	-1.01038	0	1	0	1	2	61	#NULL!	2	#NULL!	0	0	3	#NULL!	1	#NULL!	0	#NULL!	#NULL!	1	0	0	0	1	5	3	#NULL!	0	0	0	2	2020-05-03	2-3212889516	107277	22	1
368	0	0	-1.01038	1	0	0	1	2	62	59	2	1	0	1	7	0	1	1	0	0	#NULL!	1	0	0	0	5	5	3	#NULL!	0	0	0	2	2020-05-04	1-1602564499	196338	24	1
371	0	0	-1.01038	1	0	0	1	2	55	#NULL!	1	#NULL!	1	0	3	#NULL!	1	#NULL!	0	#NULL!	#NULL!	1	0	0	1	4	5	1	#NULL!	0	0	0	2	2020-05-04	2-1184196355	107314	23	1
382	0	0	-1.01038	1	1	0	1	2	56	51	1	1	1	1	3	9	1	2	0	1	#NULL!	1	0	0	0	4	3	2	#NULL!	0	0	0	2	2020-05-04	2-9336635433	107336	30	1
399	0	0	-1.01038	1	1	0	1	2	57	#NULL!	1	#NULL!	1	0	8	#NULL!	1	#NULL!	0	#NULL!	#NULL!	1	0	0	0	4	3	2	#NULL!	0	0	0	2	2020-05-05	2-0649131972	107359	33	1
459	0	0	-1.01038	1	1	0	1	2	50	#NULL!	1	#NULL!	1	0	5	#NULL!	1	#NULL!	0	#NULL!	#NULL!	1	0	0	0	4	5	3	#NULL!	0	0	0	2	2020-05-07	1-4227961842	196414	20	1
523	0	0	-1.01038	1	0	0	1	2	54	#NULL!	1	#NULL!	1	0	4	#NULL!	1	#NULL!	0	#NULL!	#NULL!	1	0	0	0	2	2	3	#NULL!	0	0	0	2	2020-05-09	1-8041704078	196457	25	1
553	0	0	-1.01038	0	0	0	1	2	60	61	2	2	0	0	6	5	1	1	0	0	#NULL!	1	0	0	0	1	2	3	#NULL!	0	0	0	2	2020-05-10	1-2448348148	196459	27	1
671	0	0	-1.01038	1	1	0	1	2	56	#NULL!	1	#NULL!	1	0	14	#NULL!	4	#NULL!	1	#NULL!	#NULL!	1	0	0	0	4	5	1	#NULL!	0	0	0	2	2020-05-13	1-9246979626	196531	20	1
764	0	0	-1.01038	0	1	0	1	2	61	#NULL!	2	#NULL!	0	0	2	#NULL!	1	#NULL!	0	#NULL!	#NULL!	1	0	0	0	3	2	3	#NULL!	0	0	0	2	2020-05-16	2-3053483879	107717	26	1
791	0	0	-1.01038	1	0	0	1	2	60	59	2	1	0	1	5	3	1	1	0	0	#NULL!	1	0	0	0	4	5	1	#NULL!	0	0	0	2	2020-05-17	2-8969860393	107742	20	1
889	0	0	-1.01038	1	0	0	1	2	49	55	1	1	1	1	0	4	1	1	0	0	#NULL!	1	0	0	0	6	2	3	#NULL!	0	0	0	2	2020-05-22	1-1439494672	196765	25	1
890	0	0	-1.01038	1	1	0	1	2	57	#NULL!	1	#NULL!	1	0	0	#NULL!	1	#NULL!	0	#NULL!	#NULL!	1	0	0	1	5	5	1	#NULL!	0	0	0	2	2020-05-22	1-3316018096	196752	21	1
892	0	0	-1.01038	1	0	0	1	2	56	58	1	1	1	1	11	6	2	1	1	0	#NULL!	1	0	0	1	6	5	1	#NULL!	0	0	0	2	2020-05-22	1-3859842422	196762	20	1
894	0	0	-1.01038	1	0	0	1	2	48	#NULL!	1	#NULL!	1	0	8	#NULL!	1	#NULL!	0	#NULL!	#NULL!	1	0	0	0	6	5	3	#NULL!	0	0	0	2	2020-05-22	1-5054984831	196755	24	1
1173	0	0	-1.01038	1	1	0	1	2	56	29	1	1	1	1	0	7	1	1	0	0	#NULL!	1	0	0	0	4	1	3	#NULL!	0	0	1	2	2020-05-26	9-7028459491	306093	17	1
1274	0	0	-1.01038	1	0	0	1	2	59	50	1	1	1	1	2	1	1	1	0	0	#NULL!	1	0	0	0	2	5	1	#NULL!	0	0	0	2	2020-06-01	2-3270810403	108197	21	1
1521	0	0	-1.01038	1	0	0	1	2	59	55	1	1	1	1	2	3	1	1	0	0	#NULL!	1	0	0	0	2	5	3	#NULL!	0	0	0	2	2020-06-10	1-1888934711	197204	20	1
1828	0	0	-1.01038	1	1	0	1	2	61	#NULL!	2	#NULL!	0	0	6	#NULL!	1	#NULL!	0	#NULL!	#NULL!	1	0	0	1	6	5	1	#NULL!	0	0	0	2	2020-06-19	1-2477230291	197435	20	1
1932	0	0	-1.01038	1	1	0	1	2	49	61	1	2	1	0	0	0	1	1	0	0	#NULL!	1	0	0	0	4	2	3	#NULL!	0	0	1	2	2020-06-23	3-2123550237	14761	26	1
1998	0	0	-1.01038	1	1	0	1	2	57	54	1	1	1	1	2	3	1	1	0	0	#NULL!	1	0	0	0	4	5	3	#NULL!	0	0	0	2	2020-07-02	9-5507140469	306713	21	1
2006	0	0	-1.01038	1	1	0	1	2	47	57	1	1	1	1	5	5	1	1	0	0	#NULL!	1	0	0	0	2	5	3	#NULL!	0	0	0	2	2020-07-03	9-2504334704	306737	19	1
2009	0	0	-1.01038	1	0	0	1	2	54	52	1	1	1	1	0	2	1	1	0	0	#NULL!	1	0	0	0	2	2	2	#NULL!	0	0	1	2	2020-07-03	9-6928711928	306728	25	1
2014	0	0	-1.01038	1	1	0	1	2	44	#NULL!	1	#NULL!	1	0	1	#NULL!	1	#NULL!	0	#NULL!	#NULL!	1	0	0	0	4	5	3	#NULL!	0	0	0	2	2020-07-04	9-2124920889	306744	19	1
1	0	0	-1.01038	1	1	0	1	2	42	#NULL!	1	#NULL!	1	0	9	#NULL!	2	#NULL!	1	#NULL!	1	1	0	0	0	6	5	3	2	0	0	0	2	2020-04-21	1-6015067142	196017	21	1
184	0	0	-1.01038	1	0	0	1	2	54	53	1	1	1	1	13	0	3	1	1	0	1	1	0	0	0	4	3	2	1	0	0	0	2	2020-04-28	3-5647150002	13393	34	1
333	0	0	-1.01038	1	1	0	1	2	62	55	2	1	0	1	5	3	1	1	0	0	1	1	0	0	0	6	5	2	2	0	0	0	2	2020-05-03	1-1571997951	196301	23	1
666	0	0	-1.01038	1	1	0	1	2	67	61	2	2	0	0	2	5	1	1	0	0	1	1	0	0	1	6	5	1	1	0	0	1	2	2020-05-13	1-2131386862	196520	22	1
918	0	0	-1.01038	1	0	0	1	2	55	49	1	1	1	1	12	17	3	4	1	1	1	1	0	0	0	6	3	3	2	0	0	1	2	2020-05-22	4-1320237946	12355	30	1
1027	0	0	-1.01038	1	1	0	1	2	52	48	1	1	1	1	12	15	3	4	1	1	1	1	0	0	0	2	5	3	2	0	0	1	2	2020-05-24	4-8667367249	12391	20	1
1233	0	0	-1.01038	1	1	0	1	2	52	#NULL!	1	#NULL!	1	0	5	#NULL!	1	#NULL!	0	#NULL!	1	1	0	0	0	6	2	2	1	0	0	1	2	2020-05-31	1-0917801346	196941	25	1
1401	0	0	-1.01038	1	1	0	1	2	35	#NULL!	1	#NULL!	1	0	13	#NULL!	3	#NULL!	1	#NULL!	1	1	0	0	0	6	5	2	2	0	0	1	2	2020-06-04	4-4644211321	12609	23	1
1465	0	0	-1.01038	1	0	0	1	2	51	57	1	1	1	1	3	1	1	1	0	0	1	1	0	1	0	5	2	2	2	0	0	0	2	2020-06-08	1-6703738549	197142	26	1
1560	0	0	-1.01038	1	1	0	1	2	61	55	2	1	0	1	0	0	1	1	0	0	1	1	0	0	0	5	5	1	1	0	0	0	2	2020-06-11	1-2199899910	197211	24	1
1586	0	0	-1.01038	1	0	0	1	2	46	54	1	1	1	1	3	1	1	1	0	0	1	1	0	0	0	4	2	2	2	0	0	1	2	2020-06-09	9-0059310146	306337	26	1
1641	0	0	-1.01038	1	1	0	1	2	47	57	1	1	1	1	15	13	4	3	1	1	1	1	0	0	0	6	5	2	2	0	0	1	2	2020-06-12	4-6861575241	12773	23	1
1673	0	0	-1.01038	1	1	0	1	2	53	45	1	1	1	1	13	13	3	3	1	1	1	1	0	0	0	6	3	2	2	0	0	1	2	2020-06-13	4-5409696020	12788	30	1
4	0	0	-1.01038	1	1	0	1	2	40	56	1	1	1	1	8	3	1	1	0	0	0	1	0	0	0	6	5	3	4	0	0	0	2	2020-04-21	1-9369656827	196030	24	1
15	0	0	-1.01038	1	1	0	1	2	60	58	2	1	0	1	5	3	1	1	0	0	0	1	0	0	0	6	2	2	3	0	0	0	2	2020-04-21	2-3292657201	106865	26	1
33	0	0	-1.01038	1	1	0	1	2	51	37	1	1	1	1	0	11	1	2	0	1	0	1	0	0	0	6	2	3	4	0	0	1	2	2020-04-21	3-6498605363	13223	28	1
63	0	0	-1.01038	0	0	0	1	2	59	#NULL!	1	#NULL!	1	0	0	#NULL!	1	#NULL!	0	#NULL!	0	1	0	0	1	1	5	3	4	0	0	0	2	2020-04-23	2-0925984744	106936	24	1
149	0	0	-1.01038	1	0	0	1	2	61	#NULL!	2	#NULL!	0	0	9	#NULL!	2	#NULL!	1	#NULL!	0	1	0	0	0	4	2	1	4	0	0	0	2	2020-04-27	2-8714189691	107056	26	1
162	0	0	-1.01038	1	0	0	1	2	59	#NULL!	1	#NULL!	1	0	0	#NULL!	1	#NULL!	0	#NULL!	0	1	0	0	0	4	5	3	3	0	0	0	2	2020-04-28	2-3018637758	107106	23	1
168	0	0	-1.01038	0	0	0	1	2	58	#NULL!	1	#NULL!	1	0	0	#NULL!	1	#NULL!	0	#NULL!	0	1	0	0	0	1	2	3	3	0	0	0	2	2020-04-28	2-6291668928	107097	29	1
173	0	0	-1.01038	0	1	0	1	2	57	#NULL!	1	#NULL!	1	0	3	#NULL!	1	#NULL!	0	#NULL!	0	1	0	0	1	1	3	3	4	0	0	0	2	2020-04-28	2-7652028035	107104	32	1
174	0	0	-1.01038	1	0	0	1	2	55	57	1	1	1	1	4	1	1	1	0	0	0	1	0	0	0	4	5	1	3	0	0	0	2	2020-04-28	2-7690573174	107103	20	1
191	0	0	-1.01038	0	0	0	1	2	61	48	2	1	0	1	2	12	1	3	0	1	0	1	0	0	1	3	5	1	4	0	0	0	2	2020-04-27	5-4067743041	11277	22	1
194	0	0	-1.01038	1	1	0	1	2	70	51	2	1	0	1	8	1	1	1	0	0	0	1	0	0	0	4	5	1	4	0	0	0	2	2020-04-29	2-0496731048	107114	20	1
208	0	0	-1.01038	0	0	0	1	2	61	62	2	2	0	0	3	4	1	1	0	0	0	1	0	0	0	1	3	3	4	0	0	0	2	2020-04-29	2-9679685121	107148	31	1
234	0	0	-1.01038	0	0	0	1	2	64	#NULL!	2	#NULL!	0	0	3	#NULL!	1	#NULL!	0	#NULL!	0	1	0	0	1	1	2	1	4	0	0	0	2	2020-04-30	2-4761050382	107200	25	1
239	0	0	-1.01038	1	1	0	1	2	57	61	1	2	1	0	3	6	1	1	0	0	0	1	0	0	0	4	5	1	3	0	0	0	2	2020-04-30	2-8960992646	107176	22	1
268	0	0	-1.01038	0	0	0	1	2	64	54	2	1	0	1	0	6	1	1	0	0	0	1	0	0	1	1	3	3	4	0	0	0	2	2020-05-01	2-4705177142	107229	31	1
270	0	0	-1.01038	1	0	0	1	2	61	61	2	2	0	0	3	5	1	1	0	0	0	1	0	0	0	6	5	1	4	0	0	0	2	2020-05-01	2-5832661442	107189	21	1
271	0	0	-1.01038	0	0	0	1	2	57	52	1	1	1	1	4	7	1	1	0	0	0	1	0	0	1	1	2	3	4	0	0	0	2	2020-05-01	2-6579211521	107123	25	1
276	0	0	-1.01038	0	0	0	1	2	55	#NULL!	1	#NULL!	1	0	12	#NULL!	3	#NULL!	1	#NULL!	0	1	0	0	1	1	1	1	3	0	0	0	2	2020-05-01	3-0452398323	13478	18	1
285	0	0	-1.01038	1	0	0	1	2	59	#NULL!	1	#NULL!	1	0	2	#NULL!	1	#NULL!	0	#NULL!	0	1	0	0	0	4	2	3	3	0	0	0	2	2020-05-01	3-9204294227	13467	26	1
287	0	0	-1.01038	1	1	0	1	2	44	46	1	1	1	1	15	18	4	4	1	1	0	1	0	0	0	6	2	2	5	0	0	1	2	2020-04-30	4-5385774214	11830	27	1
306	0	0	-1.01038	1	1	0	1	2	52	56	1	1	1	1	6	6	1	1	0	0	0	1	0	0	0	6	3	2	3	0	0	0	2	2020-05-02	1-9384211161	196252	30	1
311	0	0	-1.01038	1	1	0	1	2	64	#NULL!	2	#NULL!	0	0	3	#NULL!	1	#NULL!	0	#NULL!	0	1	0	0	0	4	2	1	4	0	0	0	2	2020-05-02	2-5285176276	107190	25	1
313	0	0	-1.01038	1	1	0	1	2	51	51	1	1	1	1	11	5	2	1	1	0	0	1	0	0	1	4	5	1	3	0	0	0	2	2020-05-02	2-7514826208	107254	20	1
314	0	0	-1.01038	0	0	0	1	2	57	54	1	1	1	1	5	7	1	1	0	0	0	1	0	0	0	1	2	3	4	0	0	0	2	2020-05-02	2-7573974096	107239	26	1
339	0	0	-1.01038	0	1	0	1	2	61	61	2	2	0	0	1	0	1	1	0	0	0	1	0	0	0	1	5	3	4	0	0	0	2	2020-05-03	1-9168880566	196302	21	1
347	0	0	-1.01038	0	1	0	1	2	54	#NULL!	1	#NULL!	1	0	3	#NULL!	1	#NULL!	0	#NULL!	0	1	0	0	0	1	2	3	4	0	0	0	2	2020-05-03	2-5454801236	107278	27	1
353	0	0	-1.01038	1	1	0	1	2	59	45	1	1	1	1	2	5	1	1	0	0	0	1	0	0	0	2	5	3	5	0	0	0	2	2020-05-03	2-7092612508	107271	22	1
355	0	0	-1.01038	0	0	0	1	2	60	50	2	1	0	1	3	8	1	1	0	0	0	1	0	0	0	1	5	1	4	0	0	0	2	2020-05-03	2-8067269471	107292	22	1
395	0	0	-1.01038	1	1	0	1	2	54	54	1	1	1	1	6	5	1	1	0	0	0	1	0	0	0	4	2	3	3	0	0	1	2	2020-05-05	1-6061258297	196351	27	1
397	0	0	-1.01038	1	0	0	1	2	58	60	1	2	1	0	6	3	1	1	0	0	0	1	0	0	1	2	5	1	3	0	0	0	2	2020-05-05	2-0329787643	107358	24	1
423	0	0	-1.01038	1	0	0	1	2	61	61	2	2	0	0	7	6	1	1	0	0	0	1	0	1	1	4	5	3	3	0	0	0	2	2020-05-06	1-0394383483	196391	22	1
427	0	0	-1.01038	1	1	0	1	2	58	61	1	2	1	0	11	6	2	1	1	0	0	1	0	0	0	6	5	1	4	0	0	0	2	2020-05-06	1-3932277447	196378	22	1
473	0	0	-1.01038	1	1	0	1	2	61	#NULL!	2	#NULL!	0	0	4	#NULL!	1	#NULL!	0	#NULL!	0	1	0	0	0	4	5	1	3	0	0	1	2	2020-05-07	2-9559198472	107444	22	1
478	0	0	-1.01038	1	0	0	1	2	45	54	1	1	1	1	7	11	1	2	0	1	0	1	0	0	0	6	2	2	5	0	0	1	2	2020-05-07	4-3646994467	12045	25	1
500	0	0	-1.01038	0	0	0	1	2	43	61	1	2	1	0	8	0	1	1	0	0	0	1	0	0	0	1	5	1	3	0	0	0	2	2020-05-08	1-9142985107	196359	21	1
557	0	0	-1.01038	1	1	0	1	2	58	60	1	2	1	0	8	8	1	1	0	0	0	1	0	0	1	6	5	3	3	0	0	0	2	2020-05-10	1-7047288395	196472	24	1
586	0	0	-1.01038	1	1	0	1	2	52	42	1	1	1	1	6	15	1	4	0	1	0	1	0	0	0	6	5	3	5	0	0	1	2	2020-05-09	4-6091425985	12089	22	1
596	0	0	-1.01038	0	0	0	1	2	57	61	1	2	1	0	5	0	1	1	0	0	0	1	0	0	0	1	5	1	4	0	0	0	2	2020-05-11	1-2962983535	196475	19	1
651	0	0	-1.01038	0	0	0	1	2	61	#NULL!	2	#NULL!	0	0	0	#NULL!	1	#NULL!	0	#NULL!	0	1	0	0	0	1	2	1	4	0	0	0	2	2020-05-12	3-1272577841	13750	27	1
688	0	0	-1.01038	1	1	0	1	2	55	#NULL!	1	#NULL!	1	0	1	#NULL!	1	#NULL!	0	#NULL!	0	1	0	0	0	4	2	3	4	0	0	0	2	2020-05-13	3-7796990953	13805	28	1
719	0	0	-1.01038	1	0	0	1	2	57	#NULL!	1	#NULL!	1	0	5	#NULL!	1	#NULL!	0	#NULL!	0	1	0	0	0	4	5	1	3	0	0	0	2	2020-05-14	3-7423062794	13789	21	1
737	0	0	-1.01038	1	0	0	1	2	62	#NULL!	2	#NULL!	0	0	5	#NULL!	1	#NULL!	0	#NULL!	0	1	0	0	0	6	5	3	4	0	0	0	2	2020-05-15	1-9138813954	196596	22	1
763	0	0	-1.01038	0	0	0	1	2	61	#NULL!	2	#NULL!	0	0	0	#NULL!	1	#NULL!	0	#NULL!	0	1	0	0	0	1	2	1	4	0	0	0	2	2020-05-16	2-2487846599	107715	26	1
765	0	0	-1.01038	0	1	0	1	2	61	55	2	1	0	1	0	1	1	1	0	0	0	1	0	0	1	1	3	1	4	0	0	0	2	2020-05-16	2-5703076225	107699	30	1
785	0	0	-1.01038	0	1	0	1	2	56	43	1	1	1	1	6	1	1	1	0	0	0	1	0	0	1	1	2	1	4	0	0	0	2	2020-05-17	2-2725068205	107740	28	1
792	0	0	-1.01038	0	0	0	1	2	57	55	1	1	1	1	5	0	1	1	0	0	0	1	0	0	0	1	2	3	4	0	0	0	2	2020-05-17	2-9359456546	107722	28	1
842	0	0	-1.01038	1	1	0	1	2	50	49	1	1	1	1	14	15	4	4	1	1	0	1	0	0	0	6	2	2	5	0	0	1	2	2020-05-19	4-1421858574	0000	28	1
857	0	0	-1.01038	0	0	0	1	2	55	61	1	2	1	0	4	1	1	1	0	0	0	1	0	0	0	1	1	1	3	0	0	0	2	2020-05-20	2-0643498717	107859	18	1
926	0	0	-1.01038	1	0	0	1	2	45	60	1	2	1	0	4	0	1	1	0	0	0	1	0	0	0	6	5	3	5	0	0	0	2	2020-05-23	1-5403413721	196777	23	1
1052	0	0	-1.01038	1	1	0	1	2	54	61	1	2	1	0	6	2	1	1	0	0	0	1	0	0	0	4	2	3	3	0	0	0	2	2020-05-26	2-4982298166	108022	29	1
1056	0	0	-1.01038	0	0	0	1	2	50	61	1	2	1	0	6	1	1	1	0	0	0	1	0	1	1	1	5	3	3	0	0	0	2	2020-05-26	2-6113119460	108042	20	1
1080	0	0	-1.01038	1	0	0	1	2	57	45	1	1	1	1	0	0	1	1	0	0	0	1	0	0	0	4	1	3	3	0	0	0	2	2020-05-24	9-2683171305	306022	15	1
1096	0	0	-1.01038	1	1	0	1	2	61	#NULL!	2	#NULL!	0	0	0	#NULL!	1	#NULL!	0	#NULL!	0	1	0	0	0	6	5	1	3	0	0	0	2	2020-05-27	2-5703281705	108082	21	1
1121	0	0	-1.01038	1	1	0	1	2	43	30	1	1	1	1	15	5	4	1	1	0	0	1	0	0	1	2	1	3	3	0	0	0	2	2020-05-25	9-8874907747	306010	18	1
1122	0	0	-1.01038	1	0	0	1	2	45	44	1	1	1	1	7	1	1	1	0	0	0	1	0	0	0	4	2	2	3	0	0	0	2	2020-05-25	9-9410231194	306036	27	1
1131	0	0	-1.01038	0	1	0	1	2	61	#NULL!	2	#NULL!	0	0	0	#NULL!	1	#NULL!	0	#NULL!	0	1	0	0	0	1	5	3	3	0	0	0	2	2020-05-28	2-0034116125	108100	22	1
1141	0	0	-1.01038	0	1	0	1	2	61	51	2	1	0	1	3	1	1	1	0	0	0	1	0	0	0	1	5	1	3	0	0	0	2	2020-05-28	2-4392606713	108096	21	1
1157	0	0	-1.01038	0	0	0	1	2	58	61	1	2	1	0	0	0	1	1	0	0	0	1	0	0	0	1	2	1	4	0	0	0	2	2020-05-28	3-8808244086	14127	27	1
1226	0	0	-1.01038	1	0	0	1	2	49	#NULL!	1	#NULL!	1	0	0	#NULL!	1	#NULL!	0	#NULL!	0	1	0	0	0	2	5	2	4	0	0	1	2	2020-05-28	9-0295958274	306147	22	1
1237	0	0	-1.01038	1	1	0	1	2	60	50	2	1	0	1	10	1	2	1	1	0	0	1	0	0	0	4	5	2	5	0	0	0	2	2020-05-31	1-4113453705	196907	20	1
1261	0	0	-1.01038	1	0	0	1	2	59	54	1	1	1	1	2	15	1	4	0	1	0	1	0	0	0	4	2	1	4	0	0	0	2	2020-05-29	9-2856738987	306155	28	1
1263	0	0	-1.01038	0	1	0	1	2	47	53	1	1	1	1	7	2	1	1	0	0	0	1	0	0	0	1	3	3	3	0	0	0	2	2020-05-29	9-6478387823	306174	31	1
1292	0	0	-1.01038	1	1	0	1	2	47	45	1	1	1	1	14	19	4	4	1	1	0	1	0	0	1	6	2	1	5	0	0	1	2	2020-05-31	5-3531006047	11799	29	1
1338	0	0	-1.01038	1	0	0	1	2	62	53	2	1	0	1	3	3	1	1	0	0	0	1	0	0	0	4	2	3	4	0	0	0	2	2020-06-03	2-7343190184	108310	25	1
1495	0	0	-1.01038	0	1	0	1	2	61	44	2	1	0	1	5	0	1	1	0	0	0	1	0	0	0	1	2	3	4	0	0	0	2	2020-06-09	2-3010408447	108516	26	1
1526	0	0	-1.01038	1	0	0	1	2	60	49	2	1	0	1	0	0	1	1	0	0	0	1	0	0	1	6	5	1	3	0	0	0	2	2020-06-10	1-9277889166	197183	20	1
1533	0	0	-1.01038	0	1	0	1	2	60	52	2	1	0	1	0	12	1	3	0	1	0	1	0	0	0	1	2	3	3	0	0	0	2	2020-06-10	2-4655534895	108576	28	1
1558	0	0	-1.01038	1	0	0	1	2	45	50	1	1	1	1	3	3	1	1	0	0	0	1	0	0	0	4	2	3	3	0	0	0	2	2020-06-08	9-8417783517	306350	27	1
1559	0	0	-1.01038	1	0	0	1	2	61	49	2	1	0	1	0	1	1	1	0	0	0	1	0	0	1	4	2	3	3	0	0	1	2	2020-06-11	1-1652180121	197215	28	1
1565	0	0	-1.01038	0	0	0	1	2	49	55	1	1	1	1	9	0	2	1	1	0	0	1	0	0	0	1	5	3	3	0	0	0	2	2020-06-11	2-2034994285	108619	20	1
1566	0	0	-1.01038	0	1	0	1	2	53	59	1	1	1	1	7	1	1	1	0	0	0	1	0	0	0	1	5	1	3	0	0	1	2	2020-06-11	2-2139168887	108518	19	1
1598	0	0	-1.01038	1	0	0	1	2	57	49	1	1	1	1	6	0	1	1	0	0	0	1	0	0	0	4	5	1	4	0	0	0	2	2020-06-12	1-5821716670	197259	21	1
1605	0	0	-1.01038	1	1	0	1	2	59	49	1	1	1	1	0	0	1	1	0	0	0	1	0	0	0	2	2	2	5	0	0	0	2	2020-06-12	2-4251155485	108655	27	1
1608	0	0	-1.01038	1	1	0	1	2	58	46	1	1	1	1	0	0	1	1	0	0	0	1	0	0	0	4	2	3	3	0	0	0	2	2020-06-12	2-8692289945	108645	27	1
1626	0	0	-1.01038	1	1	0	1	2	59	43	1	1	1	1	13	3	3	1	1	0	0	1	0	0	0	6	5	1	5	0	0	0	2	2020-06-13	1-2717560198	197252	19	1
1718	0	0	-1.01038	0	1	0	1	2	55	59	1	1	1	1	5	3	1	1	0	0	0	1	0	0	0	1	2	3	4	0	0	0	2	2020-06-13	9-8646226206	306452	27	1
1729	0	0	-1.01038	0	1	0	1	2	49	51	1	1	1	1	1	8	1	1	0	0	0	1	0	0	0	1	3	2	4	0	0	0	2	2020-06-16	3-3208284313	14593	33	1
1767	0	0	-1.01038	1	1	0	1	2	60	56	2	1	0	1	0	2	1	1	0	0	0	1	0	0	0	4	2	3	3	0	0	0	2	2020-06-17	1-9037616111	197396	26	1
1804	0	0	-1.01038	1	0	0	1	2	61	61	2	2	0	0	4	4	1	1	0	0	0	1	0	0	1	6	2	1	3	0	0	0	2	2020-06-18	1-6883062764	197408	28	1
1829	0	0	-1.01038	1	1	0	1	2	52	62	1	2	1	0	8	6	1	1	0	0	0	1	0	0	1	6	5	1	5	0	0	0	2	2020-06-19	1-5977898603	197424	22	1
1853	0	0	-1.01038	1	0	0	1	2	52	51	1	1	1	1	7	5	1	1	0	0	0	1	0	0	1	2	5	1	3	0	0	0	2	2020-06-20	1-1531172135	197473	23	1
1881	0	0	-1.01038	1	0	0	1	2	61	57	2	1	0	1	1	2	1	1	0	0	0	1	0	0	0	5	5	1	5	0	0	0	2	2020-06-21	1-8453739334	197505	20	1
1901	0	0	-1.01038	1	1	0	1	2	58	#NULL!	1	#NULL!	1	0	10	#NULL!	2	#NULL!	1	#NULL!	0	1	0	0	1	4	2	1	3	0	0	0	2	2020-06-22	1-2318048990	197504	25	1
1931	0	0	-1.01038	1	0	0	1	2	55	57	1	1	1	1	0	2	1	1	0	0	0	1	0	0	0	4	2	2	4	0	0	0	2	2020-06-23	3-0972718691	14737	29	1
1995	0	0	-1.01038	1	0	0	1	2	52	#NULL!	1	#NULL!	1	0	4	#NULL!	1	#NULL!	0	#NULL!	0	1	0	0	0	2	5	3	3	0	0	0	2	2020-07-02	9-2891731498	306714	19	1
2012	0	0	-1.01038	1	1	0	1	2	46	50	1	1	1	1	0	0	1	1	0	0	0	1	0	0	0	4	2	3	4	0	0	0	2	2020-07-04	9-1174887806	306738	25	1
2015	0	0	-1.01038	1	1	0	1	2	52	52	1	1	1	1	2	1	1	1	0	0	0	1	0	0	1	4	5	3	4	0	0	0	2	2020-07-04	9-3663376543	306750	24	1
2029	0	0	-1.01038	0	1	0	1	2	46	52	1	1	1	1	2	0	1	1	0	0	0	1	0	0	0	1	2	2	4	0	0	0	2	2020-07-06	9-6187827241	306783	26	1
112	0	0	-1.01038	1	1	0	1	2	44	#NULL!	1	#NULL!	1	0	13	#NULL!	3	#NULL!	1	#NULL!	#NULL!	1	0	0	0	5	5	1	#NULL!	0	0	#NULL!	2	2020-04-25	3-6770030344	13321	19	1
254	0	0	-1.01038	1	1	0	1	2	50	#NULL!	1	#NULL!	1	0	12	#NULL!	3	#NULL!	1	#NULL!	#NULL!	1	0	0	0	6	5	2	#NULL!	0	0	#NULL!	2	2020-04-30	4-1775321033	11839	20	1
372	0	0	-1.01038	1	1	0	1	2	53	#NULL!	1	#NULL!	1	0	3	#NULL!	1	#NULL!	0	#NULL!	#NULL!	1	0	0	1	6	5	1	#NULL!	0	0	#NULL!	2	2020-05-04	2-1283232869	107327	22	1
722	0	0	-1.01038	1	0	0	1	2	31	#NULL!	1	#NULL!	1	0	14	#NULL!	4	#NULL!	1	#NULL!	#NULL!	1	0	0	1	6	2	2	#NULL!	0	0	#NULL!	2	2020-05-13	4-4695220612	12189	25	1
761	0	0	-1.01038	1	0	0	1	2	63	#NULL!	2	#NULL!	0	0	5	#NULL!	1	#NULL!	0	#NULL!	#NULL!	1	0	0	1	2	5	1	#NULL!	0	0	#NULL!	2	2020-05-16	1-8906456404	196621	21	1
930	0	0	-1.01038	1	0	0	1	2	55	#NULL!	1	#NULL!	1	0	3	#NULL!	1	#NULL!	0	#NULL!	#NULL!	1	0	0	1	6	2	3	#NULL!	0	0	#NULL!	2	2020-05-23	1-8355014102	196780	25	1
1370	0	0	-1.01038	1	1	0	1	2	39	#NULL!	1	#NULL!	1	0	16	#NULL!	4	#NULL!	1	#NULL!	#NULL!	1	0	0	0	2	5	3	#NULL!	0	0	#NULL!	2	2020-06-01	9-9297939272	306211	20	1
1462	0	0	-1.01038	1	0	0	1	2	58	#NULL!	1	#NULL!	1	0	3	#NULL!	1	#NULL!	0	#NULL!	#NULL!	1	0	0	0	6	5	1	#NULL!	0	0	#NULL!	2	2020-06-08	1-2419179774	197140	20	1
1967	0	0	-1.01038	1	0	0	1	2	61	#NULL!	2	#NULL!	0	0	0	#NULL!	1	#NULL!	0	#NULL!	#NULL!	1	0	0	0	4	2	3	#NULL!	0	0	#NULL!	2	2020-06-24	9-2033827525	306626	28	1
1692	0	0	-1.01038	1	1	1	1	1	55	48	1	1	1	1	3	12	1	3	0	1	1	1	0	0	0	6	3	2	2	0	0	1	2	2020-06-15	4-0420736939	12817	30	1
1898	0	0	-1.01038	0	0	1	1	1	61	61	2	2	0	0	0	2	1	1	0	0	0	1	0	0	0	1	2	3	4	0	0	0	2	2020-06-22	1-0815631121	197507	26	1
303	0	0	-1.01038	1	1	1	1	1	57	61	1	2	1	0	3	8	1	1	0	0	#NULL!	1	0	0	0	5	5	3	#NULL!	0	0	0	2	2020-05-02	1-7792902506	196286	24	1
396	0	0	-1.01038	1	1	1	1	1	49	58	1	1	1	1	8	11	1	2	0	1	#NULL!	1	0	0	1	6	5	1	#NULL!	0	0	0	2	2020-05-05	1-7160777209	196346	21	1
261	0	0	-1.01038	1	1	1	1	1	36	58	1	1	1	1	2	5	1	1	0	0	0	1	0	0	1	4	5	1	4	0	0	0	2	2020-05-01	1-0954900364	196264	19	1
1600	0	0	-1.01038	1	0	1	1	1	61	55	2	1	0	1	0	1	1	1	0	0	0	1	0	0	0	2	2	1	3	0	0	0	2	2020-06-12	2-0528900913	108553	26	1
288	0	0	-1.01038	1	0	0	1	2	52	55	1	1	1	1	14	3	4	1	1	0	#NULL!	1	0	0	0	5	5	3	#NULL!	0	0	1	2	2020-04-30	4-8929730796	11831	20	1
1264	0	0	-1.01038	1	0	0	1	2	46	53	1	1	1	1	11	14	2	4	1	1	#NULL!	1	0	0	0	2	1	3	#NULL!	0	0	1	2	2020-05-29	9-8457467716	306173	18	1
723	0	0	-1.01038	1	1	0	1	2	30	40	1	1	1	1	16	12	4	3	1	1	1	1	0	0	0	6	5	2	2	0	0	1	2	2020-05-13	4-8001259834	12178	20	1
895	0	0	-1.01038	1	0	0	1	2	53	#NULL!	1	#NULL!	1	0	8	#NULL!	1	#NULL!	0	#NULL!	1	1	0	0	0	5	5	1	1	0	0	0	2	2020-05-22	1-9122114097	196758	20	1
1698	0	0	-1.01038	1	0	0	1	2	29	47	1	1	1	1	10	13	2	3	1	1	1	1	0	0	0	6	5	3	2	0	0	1	2	2020-06-14	4-9903147520	12794	21	1
998	0	0	-1.01038	1	0	0	1	2	58	#NULL!	1	#NULL!	1	0	0	#NULL!	1	#NULL!	0	#NULL!	0	1	0	0	0	6	2	3	5	0	0	0	2	2020-05-25	1-0168428973	196819	26	1
1088	0	0	-1.01038	1	0	0	1	2	49	#NULL!	1	#NULL!	1	0	13	#NULL!	3	#NULL!	1	#NULL!	0	1	0	0	0	6	5	1	3	0	0	0	2	2020-05-27	1-2789735702	196847	23	1
1242	0	0	-1.01038	1	0	0	1	2	54	49	1	1	1	1	7	1	1	1	0	0	0	1	0	0	0	4	2	1	4	0	0	0	2	2020-05-31	1-6565586863	196922	26	1
1286	0	0	-1.01038	1	1	0	1	2	36	45	1	1	1	1	16	13	4	3	1	1	0	1	0	0	0	6	5	3	3	0	0	1	2	2020-06-01	4-1256654120	12559	20	1
1362	0	0	-1.01038	1	1	0	1	2	39	55	1	1	1	1	9	2	2	1	1	0	0	1	0	0	0	2	5	3	4	0	0	0	2	2020-06-01	9-1836585290	306226	24	1
1416	0	0	-1.01038	1	0	0	1	2	56	#NULL!	1	#NULL!	1	0	6	#NULL!	1	#NULL!	0	#NULL!	0	1	0	1	1	6	2	3	3	0	0	1	2	2020-06-06	1-0931671105	197103	26	1
262	0	0	-1.01038	1	1	0	1	2	50	57	1	1	1	1	12	6	3	1	1	0	#NULL!	1	0	0	1	6	2	3	#NULL!	0	0	0	2	2020-05-01	1-6102230634	196272	25	1
336	0	0	-1.01038	1	0	0	1	2	60	61	2	2	0	0	6	5	1	1	0	0	#NULL!	1	0	0	0	6	5	1	#NULL!	0	0	0	2	2020-05-03	1-2694584128	196297	21	1
590	0	0	-1.01038	1	1	0	1	2	59	61	1	2	1	0	9	9	2	2	1	1	#NULL!	1	0	0	0	6	2	2	#NULL!	0	0	0	2	2020-05-11	1-0980762502	196488	25	1
1239	0	0	-1.01038	1	1	0	1	2	53	#NULL!	1	#NULL!	1	0	8	#NULL!	1	#NULL!	0	#NULL!	#NULL!	1	0	0	1	6	5	3	#NULL!	0	0	0	2	2020-05-31	1-5493369753	196942	22	1
1433	0	0	-1.01038	1	0	0	1	2	50	#NULL!	1	#NULL!	1	0	16	#NULL!	4	#NULL!	1	#NULL!	#NULL!	1	0	0	0	5	3	2	#NULL!	0	0	0	2	2020-06-07	1-6305758021	197131	32	1
1170	0	0	-1.01038	0	0	0	1	2	66	52	2	1	0	1	1	1	1	1	0	0	0	1	0	0	0	1	2	3	4	0	0	1	2	2020-05-26	9-4650490230	306065	27	1
1206	0	0	-1.01038	1	1	0	1	2	42	51	1	1	1	1	15	2	4	1	1	0	0	1	0	0	0	2	2	3	5	0	0	0	2	2020-05-27	9-5344873159	306115	26	1
1464	0	0	-1.01038	0	1	0	1	2	52	#NULL!	1	#NULL!	1	0	13	#NULL!	3	#NULL!	1	#NULL!	0	1	0	0	1	1	2	1	3	0	0	0	2	2020-06-08	1-3356715822	197157	26	1
1490	0	0	-1.01038	1	0	0	1	2	52	50	1	1	1	1	11	12	2	3	1	1	0	1	0	0	0	4	2	3	3	0	0	0	2	2020-06-09	1-4258601632	197130	25	1
1493	0	0	-1.01038	0	0	0	1	2	61	48	2	1	0	1	0	6	1	1	0	0	0	1	0	0	0	1	5	1	4	0	0	0	2	2020-06-09	2-1126831751	108491	22	1
1856	0	0	-1.01038	1	1	0	1	2	53	63	1	2	1	0	10	0	2	1	1	0	0	1	0	0	1	6	2	3	5	0	0	0	2	2020-06-20	1-6889568110	197468	25	1
187	0	0	-1.01038	1	0	0	1	2	57	#NULL!	1	#NULL!	1	0	0	#NULL!	1	#NULL!	0	#NULL!	#NULL!	1	0	1	0	2	3	2	#NULL!	0	0	#NULL!	2	2020-04-28	3-6939131820	13399	32	1
1809	0	#NULL!	#NULL!	0	1	1	#NULL!	#NULL!	52	58	1	1	1	1	0	2	1	1	0	0	#NULL!	1	0	0	0	1	5	1	#NULL!	0	97	0	2	2020-06-18	3-8586173896	14600	20	1
1517	0	#NULL!	#NULL!	0	1	1	#NULL!	#NULL!	42	42	1	1	1	1	1	1	1	1	0	0	0	1	0	0	0	1	5	3	4	0	97	0	2	2020-06-07	9-7346857884	306321	21	1
1762	0	#NULL!	#NULL!	1	1	1	#NULL!	#NULL!	58	49	1	1	1	1	4	2	1	1	0	0	#NULL!	1	0	0	0	5	3	3	#NULL!	0	97	0	2	2020-06-17	1-2730871678	197375	30	1
242	0	#NULL!	#NULL!	1	1	1	#NULL!	#NULL!	48	#NULL!	1	#NULL!	1	0	7	#NULL!	1	#NULL!	0	#NULL!	0	1	0	0	0	2	5	1	4	0	97	0	2	2020-04-30	3-2007220932	13475	19	1
1571	0	#NULL!	#NULL!	0	1	1	#NULL!	#NULL!	62	51	2	1	0	1	0	0	1	1	0	0	0	1	0	0	1	1	5	1	3	0	97	0	2	2020-06-11	2-8409334878	108588	19	1
1766	0	#NULL!	#NULL!	1	0	1	#NULL!	#NULL!	51	61	1	2	1	0	2	2	1	1	0	0	0	1	0	0	1	6	5	1	4	0	97	0	2	2020-06-17	1-6053281210	197371	24	1
1837	0	#NULL!	#NULL!	1	0	1	#NULL!	#NULL!	58	53	1	1	1	1	0	2	1	1	0	0	0	1	0	0	0	4	1	1	3	0	97	0	2	2020-06-19	3-5792420607	14673	18	1
1859	0	#NULL!	#NULL!	1	1	1	#NULL!	#NULL!	59	61	1	2	1	0	5	5	1	1	0	0	0	1	0	0	1	6	5	1	5	0	97	0	2	2020-06-20	1-8816099158	197466	20	1
1945	0	#NULL!	#NULL!	1	1	1	#NULL!	#NULL!	61	62	2	2	0	0	6	8	1	1	0	0	0	1	0	0	0	6	5	2	3	0	97	0	2	2020-06-24	1-8621730033	197566	22	1
1947	0	#NULL!	#NULL!	1	1	1	#NULL!	#NULL!	62	61	2	2	0	0	6	7	1	1	0	0	0	1	0	0	0	6	5	3	4	0	97	0	2	2020-06-24	1-9127504620	197563	23	1
1999	0	#NULL!	#NULL!	1	1	1	#NULL!	#NULL!	55	45	1	1	1	1	1	1	1	1	0	0	0	1	0	0	0	4	5	3	5	0	97	0	2	2020-07-02	9-7747270184	306721	19	1
868	0	#NULL!	#NULL!	1	1	0	#NULL!	#NULL!	50	49	1	1	1	1	16	16	4	4	1	1	1	1	0	0	0	6	5	2	2	0	97	1	2	2020-05-19	4-5716088910	12282	22	1
1110	0	#NULL!	#NULL!	1	1	0	#NULL!	#NULL!	32	62	1	2	1	0	12	6	3	1	1	0	1	1	0	0	0	5	5	3	2	0	97	1	2	2020-05-27	4-2945124711	12450	23	1
1352	0	#NULL!	#NULL!	1	1	0	#NULL!	#NULL!	31	#NULL!	1	#NULL!	1	0	12	#NULL!	3	#NULL!	1	#NULL!	1	1	0	1	0	6	5	2	2	0	97	1	2	2020-06-03	4-1737721077	12590	20	1
1421	0	#NULL!	#NULL!	1	1	0	#NULL!	#NULL!	36	51	1	1	1	1	18	14	4	4	1	1	1	1	0	0	0	6	5	2	2	0	97	1	2	2020-06-05	4-4521097572	12626	20	1
1808	0	#NULL!	#NULL!	1	1	0	#NULL!	#NULL!	58	#NULL!	1	#NULL!	1	0	0	#NULL!	1	#NULL!	0	#NULL!	1	1	0	0	0	4	3	2	1	0	97	1	2	2020-06-18	3-3667511517	14674	32	1
1871	0	#NULL!	#NULL!	1	1	0	#NULL!	#NULL!	49	59	1	1	1	1	1	2	1	1	0	0	1	1	0	0	1	4	3	2	1	0	97	0	2	2020-06-18	9-3506843687	306490	30	1
794	0	#NULL!	#NULL!	1	0	0	#NULL!	#NULL!	52	30	1	1	1	1	20	7	4	1	1	0	0	1	0	0	0	6	1	3	3	0	97	0	2	2020-05-17	4-1656972429	12254	18	1
1252	0	#NULL!	#NULL!	1	1	0	#NULL!	#NULL!	49	#NULL!	1	#NULL!	1	0	0	#NULL!	1	#NULL!	0	#NULL!	0	1	0	1	0	4	5	1	4	0	97	1	2	2020-05-31	3-4984555099	14190	22	1
1365	0	#NULL!	#NULL!	0	1	0	#NULL!	#NULL!	38	61	1	2	1	0	5	2	1	1	0	0	0	1	0	0	1	1	5	3	4	0	97	1	2	2020-06-01	9-4941630982	306236	22	1
1409	0	#NULL!	#NULL!	0	1	0	#NULL!	#NULL!	53	57	1	1	1	1	0	7	1	1	0	0	0	1	0	0	0	1	5	3	4	0	97	1	2	2020-06-03	9-0081504732	306268	21	1
1415	0	#NULL!	#NULL!	1	0	0	#NULL!	#NULL!	43	46	1	1	1	1	5	7	1	1	0	0	0	1	0	0	0	4	5	3	5	0	97	1	2	2020-06-03	9-8599015337	306264	22	1
1513	0	#NULL!	#NULL!	0	1	0	#NULL!	#NULL!	44	55	1	1	1	1	1	2	1	1	0	0	0	1	0	0	0	1	1	3	4	0	97	1	2	2020-06-07	9-2760407295	306320	18	1
1519	0	#NULL!	#NULL!	0	1	0	#NULL!	#NULL!	41	56	1	1	1	1	3	5	1	1	0	0	0	1	0	0	0	1	5	3	3	0	97	0	2	2020-06-07	9-9394491687	306334	24	1
1587	0	#NULL!	#NULL!	1	1	0	#NULL!	#NULL!	47	52	1	1	1	1	2	1	1	1	0	0	0	1	0	0	0	2	2	2	4	0	97	0	2	2020-06-09	9-1615943716	306382	26	1
1653	0	#NULL!	#NULL!	0	0	0	#NULL!	#NULL!	43	64	1	2	1	0	1	1	1	1	0	0	0	1	0	0	1	1	5	3	4	0	97	0	2	2020-06-11	9-3959941103	306418	21	1
1796	0	#NULL!	#NULL!	1	0	0	#NULL!	#NULL!	42	54	1	1	1	1	5	4	1	1	0	0	0	1	0	1	1	2	5	2	4	0	97	0	2	2020-06-15	9-7183310368	306495	22	1
1769	0	#NULL!	#NULL!	1	0	0	#NULL!	#NULL!	61	53	2	1	0	1	5	4	1	1	0	0	#NULL!	1	0	0	0	6	5	1	#NULL!	0	97	0	2	2020-06-17	1-9749210209	197362	20	1
1834	0	#NULL!	#NULL!	0	1	0	#NULL!	#NULL!	55	58	1	1	1	1	1	2	1	1	0	0	#NULL!	1	0	0	0	1	5	1	#NULL!	0	97	1	2	2020-06-19	3-3008094287	14645	21	1
1873	0	#NULL!	#NULL!	0	1	0	#NULL!	#NULL!	47	59	1	1	1	1	2	2	1	1	0	0	#NULL!	1	0	0	0	1	5	3	#NULL!	0	97	1	2	2020-06-18	9-3563100921	306534	24	1
1903	0	#NULL!	#NULL!	1	0	0	#NULL!	#NULL!	58	#NULL!	1	#NULL!	1	0	1	#NULL!	1	#NULL!	0	#NULL!	#NULL!	1	0	0	0	6	5	3	#NULL!	0	97	1	2	2020-06-22	1-3942651532	197527	22	1
1970	0	#NULL!	#NULL!	1	0	0	#NULL!	#NULL!	42	49	1	1	1	1	2	5	1	1	0	0	#NULL!	1	0	0	0	4	5	3	#NULL!	0	97	0	2	2020-06-25	9-2378006394	306636	21	1
1553	0	#NULL!	#NULL!	1	1	0	#NULL!	#NULL!	38	48	1	1	1	1	3	3	1	1	0	0	1	1	0	0	0	2	4	2	1	0	97	0	2	2020-06-08	9-4640062779	306356	36	1
1927	0	#NULL!	#NULL!	1	1	0	#NULL!	#NULL!	59	60	1	2	1	0	8	7	1	1	0	0	1	1	0	0	0	6	5	1	1	0	97	0	2	2020-06-23	1-8709596436	197539	20	1
652	0	#NULL!	#NULL!	1	1	0	#NULL!	#NULL!	52	#NULL!	1	#NULL!	1	0	0	#NULL!	1	#NULL!	0	#NULL!	0	1	0	0	0	4	2	3	3	0	97	0	2	2020-05-12	3-3220742182	13722	28	1
1111	0	#NULL!	#NULL!	1	1	0	#NULL!	#NULL!	53	49	1	1	1	1	14	14	4	4	1	1	0	1	0	0	0	6	5	2	5	0	97	1	2	2020-05-26	4-8632331660	12423	24	1
1128	0	#NULL!	#NULL!	0	1	0	#NULL!	#NULL!	61	#NULL!	2	#NULL!	0	0	6	2	1	1	0	0	0	1	0	0	1	1	5	3	4	0	97	1	2	2020-05-28	1-7650739829	196893	24	1
1563	0	#NULL!	#NULL!	0	1	0	#NULL!	#NULL!	60	57	2	1	0	1	0	4	1	1	0	0	0	1	0	0	0	1	5	1	4	0	97	1	2	2020-06-11	2-0590591551	108579	24	1
1650	0	#NULL!	#NULL!	1	0	0	#NULL!	#NULL!	41	55	1	1	1	1	3	2	1	1	0	0	0	1	0	0	0	4	3	3	4	0	97	0	2	2020-06-11	9-0279743607	306413	30	1
1654	0	#NULL!	#NULL!	0	0	0	#NULL!	#NULL!	53	63	1	2	1	0	1	1	1	1	0	0	0	1	0	0	0	1	2	2	3	0	97	0	2	2020-06-11	9-5635665886	306415	28	1
1799	0	#NULL!	#NULL!	1	0	0	#NULL!	#NULL!	42	56	1	1	1	1	1	3	1	1	0	0	0	1	0	0	0	4	5	3	4	0	97	0	2	2020-06-15	9-9847731686	306470	24	1
1872	0	#NULL!	#NULL!	1	0	0	#NULL!	#NULL!	42	60	1	2	1	0	5	4	1	1	0	0	0	1	0	0	0	4	5	3	4	0	97	0	2	2020-06-18	9-3522388543	306550	23	1
1887	0	#NULL!	#NULL!	1	1	0	#NULL!	#NULL!	55	59	1	1	1	1	0	0	1	1	0	0	0	1	0	0	0	4	2	1	4	0	97	0	2	2020-06-21	3-7831701787	14689	27	1
1896	0	#NULL!	#NULL!	1	1	0	#NULL!	#NULL!	57	63	1	2	1	0	0	3	1	1	0	0	0	1	0	0	0	2	5	2	5	0	97	0	2	2020-06-19	9-7707164341	306576	21	1
1939	0	#NULL!	#NULL!	1	1	0	#NULL!	#NULL!	64	59	2	1	0	1	13	9	3	2	1	1	0	1	0	0	0	6	5	3	3	0	97	0	2	2020-06-24	1-6398954760	197568	21	1
1951	0	#NULL!	#NULL!	0	1	0	#NULL!	#NULL!	49	48	1	1	1	1	1	1	1	1	0	0	0	1	0	0	1	1	3	3	4	0	97	0	2	2020-06-22	9-1941667050	306592	30	1
1997	0	#NULL!	#NULL!	1	0	0	#NULL!	#NULL!	48	47	1	1	1	1	1	2	1	1	0	0	0	1	0	0	0	6	5	3	3	0	97	0	2	2020-07-02	9-3797546537	306725	24	1
2007	0	#NULL!	#NULL!	1	0	0	#NULL!	#NULL!	45	50	1	1	1	1	4	3	1	1	0	0	0	1	0	0	0	2	1	3	5	0	97	0	2	2020-07-03	9-3571957219	306729	16	1
649	0	#NULL!	#NULL!	0	0	0	#NULL!	#NULL!	55	#NULL!	1	#NULL!	1	0	0	#NULL!	1	#NULL!	0	#NULL!	#NULL!	1	0	0	0	1	3	2	#NULL!	0	97	#NULL!	2	2020-05-12	3-0604802583	13779	33	1
1622	0	#NULL!	#NULL!	1	0	0	#NULL!	#NULL!	42	#NULL!	1	#NULL!	1	0	2	#NULL!	1	#NULL!	0	#NULL!	#NULL!	1	0	0	0	2	5	2	#NULL!	0	97	#NULL!	2	2020-06-10	9-9271492890	306397	21	1
757	0	#NULL!	#NULL!	1	1	0	#NULL!	#NULL!	51	#NULL!	1	#NULL!	1	0	5	#NULL!	1	#NULL!	0	#NULL!	0	1	0	0	0	6	5	3	3	0	97	0	2	2020-05-16	1-2145168926	196629	21	1
1026	0	#NULL!	#NULL!	0	1	0	#NULL!	#NULL!	52	53	1	1	1	1	0	4	1	1	0	0	0	1	0	0	0	1	5	1	4	0	97	1	2	2020-05-25	3-8597450159	14053	20	1
1826	0	0	-1.01038	1	1	1	1	1	63	60	2	2	0	0	0	0	1	1	0	0	#NULL!	3	#NULL!	0	0	4	5	3	#NULL!	0	0	1	2	2020-06-16	9-9951893524	306486	23	4
1850	0	0	-1.01038	0	0	0	1	2	47	60	1	2	1	0	2	2	1	1	0	0	0	3	#NULL!	0	0	1	2	3	4	0	0	1	2	2020-06-17	9-2941608808	306510	29	4
1192	1	1	1.78574	1	1	0	0	4	55	54	1	1	1	1	0	6	1	1	0	0	#NULL!	2	1	0	0	4	5	1	#NULL!	1	1	0	2	2020-05-29	3-6419611534	14154	24	2
103	1	1	1.78574	0	1	0	0	4	62	#NULL!	2	#NULL!	0	0	5	#NULL!	1	#NULL!	0	#NULL!	0	2	1	0	0	1	5	1	4	0	1	1	2	2020-04-23	7-9309445781	75	21	2
846	1	1	1.78574	1	1	0	0	4	58	57	1	1	1	1	0	3	1	1	0	0	0	2	1	0	0	4	3	2	3	1	1	0	2	2020-05-18	5-2273512052	11607	30	2
54	1	1	1.78574	0	0	0	0	4	40	#NULL!	1	#NULL!	1	0	13	#NULL!	3	#NULL!	1	#NULL!	0	2	1	0	0	1	3	3	4	1	1	#NULL!	2	2020-04-22	3-9382173431	13227	33	2
1848	1	1	1.78574	0	0	0	0	4	53	49	1	1	1	1	4	3	1	1	0	0	#NULL!	2	1	0	0	1	5	1	#NULL!	1	1	0	2	2020-06-18	6-7288574648	13038	20	2
388	1	0	0.512482	0	1	1	0	3	59	47	1	1	1	1	2	3	1	1	0	0	0	2	1	0	0	1	5	3	3	0	0	0	2	2020-05-03	7-1375629415	99	20	2
86	1	0	0.512482	1	0	0	0	4	52	50	1	1	1	1	3	0	1	1	0	0	#NULL!	2	1	0	0	2	5	1	#NULL!	1	0	0	2	2020-04-24	3-0759548076	13289	20	2
116	1	0	0.512482	0	0	0	0	4	49	#NULL!	1	#NULL!	1	0	4	#NULL!	1	#NULL!	0	#NULL!	#NULL!	2	1	0	0	1	5	3	#NULL!	0	0	0	2	2020-04-24	7-7240370826	81	21	2
117	1	0	0.512482	0	1	0	0	4	55	64	1	2	1	0	2	6	1	1	0	0	0	2	1	0	0	3	2	3	4	0	0	0	2	2020-04-24	7-8952350579	99	25	2
1637	1	1	1.78574	0	0	1	0	3	49	#NULL!	1	#NULL!	1	0	1	#NULL!	1	#NULL!	0	#NULL!	#NULL!	1	0	0	0	1	2	2	#NULL!	1	1	1	2	2020-06-13	3-8508744436	14525	27	1
1678	1	1	1.78574	1	1	1	0	3	49	#NULL!	1	#NULL!	1	0	1	#NULL!	1	#NULL!	0	#NULL!	#NULL!	1	0	1	1	5	5	1	#NULL!	1	1	1	2	2020-06-13	5-7061287661	6039	22	1
1884	1	1	1.78574	1	0	1	0	3	55	54	1	1	1	1	0	13	1	3	0	1	#NULL!	1	0	0	0	4	1	1	#NULL!	1	1	0	2	2020-06-21	3-2914294151	14704	18	1
1781	1	1	1.78574	1	1	1	0	3	31	50	1	1	1	1	11	17	2	4	1	1	1	1	0	0	0	6	5	2	2	1	1	0	2	2020-06-17	4-0421477585	12864	24	1
1612	1	1	1.78574	1	0	1	0	3	68	#NULL!	2	#NULL!	0	0	3	#NULL!	1	#NULL!	0	#NULL!	0	1	0	0	0	4	2	1	4	1	1	1	2	2020-06-11	5-2750119027	12032	27	1
548	1	1	1.78574	1	0	1	0	3	52	#NULL!	1	#NULL!	1	0	3	#NULL!	1	#NULL!	0	#NULL!	#NULL!	1	0	0	0	4	3	2	#NULL!	1	1	0	2	2020-05-09	3-9690019852	13651	30	1
915	1	1	1.78574	1	0	1	0	3	61	54	2	1	0	1	0	6	1	1	0	0	#NULL!	1	0	0	0	4	2	1	#NULL!	1	1	1	2	2020-05-22	3-8706691462	13961	25	1
1676	1	1	1.78574	0	1	1	0	3	48	#NULL!	1	#NULL!	1	0	1	#NULL!	1	#NULL!	0	#NULL!	#NULL!	1	0	0	0	1	4	1	#NULL!	1	1	1	2	2020-06-13	5-4349617884	12074	36	1
1749	1	1	1.78574	0	1	1	0	3	66	57	2	1	0	1	8	2	1	1	0	0	#NULL!	1	0	0	0	1	2	3	#NULL!	1	1	0	2	2020-06-15	6-8884379725	12921	26	1
1773	1	1	1.78574	0	1	1	0	3	49	56	1	1	1	1	0	8	1	1	0	0	#NULL!	1	0	0	0	1	5	1	#NULL!	1	1	0	2	2020-06-17	3-2377920848	14606	19	1
1611	1	1	1.78574	1	1	1	0	3	50	59	1	1	1	1	8	13	1	3	0	1	1	1	0	0	0	5	5	2	2	1	1	1	2	2020-06-11	4-8214493427	12741	22	1
108	1	1	1.78574	0	0	1	0	3	51	54	1	1	1	1	9	0	2	1	1	0	0	1	0	0	1	1	5	1	4	1	1	0	2	2020-04-25	3-2858932351	13312	20	1
540	1	1	1.78574	1	1	1	0	3	52	#NULL!	1	#NULL!	1	0	4	#NULL!	1	#NULL!	0	#NULL!	0	1	0	0	0	4	5	1	3	1	1	0	2	2020-05-09	3-4447185732	13694	21	1
1613	1	1	1.78574	0	1	1	0	3	55	54	1	1	1	1	7	3	1	1	0	0	0	1	0	1	0	1	5	1	3	1	1	0	2	2020-06-11	5-3530308762	12034	21	1
1615	1	1	1.78574	1	1	1	0	3	74	61	2	2	0	0	8	3	1	1	0	0	0	1	0	0	0	4	5	3	5	1	1	0	2	2020-06-11	5-4307737708	12039	22	1
1644	1	1	1.78574	0	1	1	0	3	61	50	2	1	0	1	9	16	2	4	1	1	0	1	0	0	0	1	5	3	5	1	1	1	2	2020-06-12	5-2441750285	12050	23	1
1645	1	1	1.78574	1	0	1	0	3	43	58	1	1	1	1	4	5	1	1	0	0	0	1	0	0	0	4	2	1	5	1	1	1	2	2020-06-12	5-6766887371	12048	25	1
1734	1	1	1.78574	0	1	1	0	3	49	53	1	1	1	1	1	2	1	1	0	0	0	1	0	1	0	1	5	1	3	1	1	0	2	2020-06-16	3-9353961658	14591	20	1
1775	1	1	1.78574	1	1	1	0	3	58	63	1	2	1	0	0	2	1	1	0	0	0	1	0	0	0	4	2	1	4	1	1	1	2	2020-06-17	3-4028519504	14581	25	1
1836	1	1	1.78574	0	1	1	0	3	55	51	1	1	1	1	1	3	1	1	0	0	0	1	0	0	0	1	2	3	4	1	1	0	2	2020-06-19	3-4908752603	14653	27	1
1933	1	1	1.78574	0	1	1	0	3	56	58	1	1	1	1	1	0	1	1	0	0	0	1	0	0	0	1	5	1	4	1	1	0	2	2020-06-23	3-9925816932	14773	20	1
618	1	1	1.78574	1	0	0	0	4	52	#NULL!	1	#NULL!	1	0	0	#NULL!	1	#NULL!	0	#NULL!	#NULL!	1	0	0	0	4	5	1	#NULL!	1	1	1	2	2020-05-11	3-0824120948	13745	19	1
683	1	1	1.78574	1	1	0	0	4	49	#NULL!	1	#NULL!	1	0	1	#NULL!	1	#NULL!	0	#NULL!	#NULL!	1	0	0	0	4	1	1	#NULL!	1	1	1	2	2020-05-13	3-4189910577	13806	17	1
909	1	1	1.78574	1	1	0	0	4	52	#NULL!	1	#NULL!	1	0	4	#NULL!	1	#NULL!	0	#NULL!	#NULL!	1	0	0	0	4	1	1	#NULL!	1	1	0	2	2020-05-22	3-3459350722	13977	18	1
910	1	1	1.78574	1	1	0	0	4	53	#NULL!	1	#NULL!	1	0	0	#NULL!	1	#NULL!	0	#NULL!	#NULL!	1	0	0	0	4	5	1	#NULL!	1	1	1	2	2020-05-22	3-5348122670	13976	24	1
938	1	1	1.78574	1	0	0	0	4	61	#NULL!	2	#NULL!	0	0	0	#NULL!	1	#NULL!	0	#NULL!	#NULL!	1	0	0	0	4	5	3	#NULL!	1	1	1	2	2020-05-23	3-0352641557	14002	22	1
982	1	1	1.78574	1	1	0	0	4	55	59	1	1	1	1	0	5	1	1	0	0	#NULL!	1	0	0	0	4	2	3	#NULL!	1	1	1	2	2020-05-24	3-8196084620	14028	29	1
1977	1	1	1.78574	0	0	0	0	4	48	49	1	1	1	1	13	0	3	1	1	0	#NULL!	1	0	0	0	1	5	3	#NULL!	1	1	0	2	2020-06-29	6-2025090878	13343	24	1
886	1	1	1.78574	1	0	0	0	4	44	47	1	1	1	1	0	9	1	2	0	1	1	1	0	0	1	4	2	1	1	1	1	1	2	2020-05-20	5-9408409861	11640	25	1
1349	1	1	1.78574	1	1	0	0	4	49	#NULL!	1	#NULL!	1	0	0	#NULL!	1	#NULL!	0	#NULL!	1	1	0	0	0	4	3	3	2	1	1	0	2	2020-06-03	3-7602456487	13264	30	1
1420	1	1	1.78574	1	0	0	0	4	55	48	1	1	1	1	5	14	1	4	0	1	1	1	0	0	0	6	5	3	2	1	1	1	2	2020-06-06	4-2899624534	12561	20	1
1422	1	1	1.78574	0	1	0	0	4	38	52	1	1	1	1	16	15	4	4	1	1	1	1	0	0	0	1	2	2	2	1	1	1	2	2020-06-05	4-4534379429	12628	29	1
1575	1	1	1.78574	1	0	0	0	4	43	61	1	2	1	0	5	11	1	2	0	1	1	1	0	1	1	6	5	3	2	1	1	1	2	2020-06-10	4-4905475606	12731	21	1
1576	1	1	1.78574	1	1	0	0	4	49	58	1	1	1	1	7	15	1	4	0	1	1	1	0	0	1	6	5	2	2	1	1	1	2	2020-06-10	4-7957288356	12732	24	1
1632	1	1	1.78574	1	1	0	0	4	55	59	1	1	1	1	1	3	1	1	0	0	1	1	0	0	0	2	2	3	2	1	1	0	2	2020-06-13	3-0934338818	14495	27	1
29	1	1	1.78574	0	0	0	0	4	65	53	2	1	0	1	0	0	1	1	0	0	0	1	0	0	0	1	5	1	4	1	1	1	2	2020-04-21	3-2761531200	13221	22	1
92	1	1	1.78574	0	0	0	0	4	58	58	1	1	1	1	1	0	1	1	0	0	0	1	0	0	0	1	2	3	4	1	1	0	2	2020-04-24	3-9197058391	13299	29	1
94	1	1	1.78574	1	1	0	0	4	67	62	2	2	0	0	13	6	3	1	1	0	0	1	0	0	0	4	3	3	4	1	1	0	2	2020-04-23	5-3319037631	11194	34	1
282	1	1	1.78574	0	1	0	0	4	60	#NULL!	2	#NULL!	0	0	0	#NULL!	1	#NULL!	0	#NULL!	0	1	0	0	0	1	2	1	4	1	1	0	2	2020-05-01	3-6631384185	13491	28	1
569	1	1	1.78574	1	0	0	0	4	45	#NULL!	1	#NULL!	1	0	12	#NULL!	3	#NULL!	1	#NULL!	0	1	0	0	0	2	5	3	5	1	1	1	2	2020-05-10	3-2478564799	13707	23	1
656	1	1	1.78574	0	1	0	0	4	55	#NULL!	1	#NULL!	1	0	1	#NULL!	1	#NULL!	0	#NULL!	0	1	0	0	0	1	5	2	3	1	1	1	2	2020-05-12	3-5725772915	13739	20	1
663	1	1	1.78574	0	1	0	0	4	61	54	2	1	0	1	0	0	1	1	0	0	0	1	0	0	0	3	2	2	3	1	1	1	2	2020-05-11	5-5783600225	11504	26	1
715	1	1	1.78574	1	0	0	0	4	55	#NULL!	1	#NULL!	1	0	1	#NULL!	1	#NULL!	0	#NULL!	0	1	0	0	0	4	5	1	3	1	1	1	2	2020-05-14	3-3976215443	13831	24	1
869	1	1	1.78574	0	0	0	0	4	34	50	1	1	1	1	11	10	2	2	1	1	0	1	0	0	0	1	3	2	4	1	1	0	2	2020-05-19	5-0503074360	11625	32	1
983	1	1	1.78574	1	1	0	0	4	52	#NULL!	1	#NULL!	1	0	0	#NULL!	1	#NULL!	0	#NULL!	0	1	0	0	0	4	5	3	3	1	1	0	2	2020-05-24	3-8609084451	14017	22	1
1063	1	1	1.78574	1	1	0	0	4	55	45	1	1	1	1	0	0	1	1	0	0	0	1	0	0	0	2	2	1	4	1	1	1	2	2020-05-26	3-3624016230	14078	27	1
1066	1	1	1.78574	1	0	0	0	4	49	#NULL!	1	#NULL!	1	0	0	#NULL!	1	#NULL!	0	#NULL!	0	1	0	0	0	4	5	1	5	1	1	1	2	2020-05-26	3-7399488461	14084	19	1
1109	1	1	1.78574	1	1	0	0	4	55	36	1	1	1	1	0	6	1	1	0	0	0	1	0	0	0	6	5	3	3	1	1	1	2	2020-05-27	3-9027232442	14095	22	1
1201	1	1	1.78574	0	1	0	0	4	48	67	1	2	1	0	13	0	3	1	1	0	0	1	0	0	0	1	2	2	4	0	1	0	2	2020-05-27	8-9333355518	2385	25	1
1287	1	1	1.78574	1	1	0	0	4	30	43	1	1	1	1	15	15	4	4	1	1	0	1	0	0	0	6	5	2	3	1	1	1	2	2020-06-01	4-2373426906	12564	22	1
1348	1	1	1.78574	1	1	0	0	4	49	47	1	1	1	1	0	1	1	1	0	0	0	1	0	0	1	4	5	1	5	1	1	1	2	2020-06-03	3-6020294337	14232	19	1
1355	1	1	1.78574	1	1	0	0	4	44	58	1	1	1	1	0	1	1	1	0	0	0	1	0	0	0	4	3	3	4	1	1	0	2	2020-06-02	6-6839939788	12586	33	1
1437	1	1	1.78574	0	0	0	0	4	60	57	2	1	0	1	3	0	1	1	0	0	0	1	0	0	0	1	2	3	4	1	1	0	2	2020-06-07	2-2140659876	108441	27	1
1453	1	1	1.78574	0	1	0	0	4	50	50	1	1	1	1	6	6	1	1	0	0	0	1	0	0	0	1	5	1	4	1	1	1	2	2020-06-06	6-0634959975	12699	22	1
1477	1	1	1.78574	0	1	0	0	4	55	49	1	1	1	1	2	3	1	1	0	0	0	1	0	0	0	1	3	3	4	1	1	0	2	2020-06-07	6-4429560940	12722	30	1
1614	1	1	1.78574	0	1	0	0	4	52	#NULL!	1	#NULL!	1	0	14	#NULL!	4	#NULL!	1	#NULL!	0	1	0	0	0	1	5	1	3	1	1	1	2	2020-06-11	5-3684683279	12014	23	1
1665	1	1	1.78574	0	0	0	0	4	52	60	1	2	1	0	0	0	1	1	0	0	0	1	0	0	0	1	2	3	3	1	1	1	2	2020-06-14	3-4642303945	14542	25	1
1736	1	1	1.78574	1	1	0	0	4	49	56	1	1	1	1	18	11	4	2	1	1	0	1	0	0	0	6	2	3	5	1	1	1	2	2020-06-16	4-0220489903	12846	25	1
1745	1	1	1.78574	0	1	0	0	4	62	#NULL!	2	#NULL!	0	0	0	#NULL!	1	#NULL!	0	#NULL!	0	1	0	0	0	1	5	1	3	1	1	0	2	2020-06-15	5-8951848237	12101	21	1
1778	1	1	1.78574	1	0	0	0	4	52	53	1	1	1	1	0	0	1	1	0	0	0	1	0	0	0	4	5	2	5	1	1	1	2	2020-06-17	3-5948032896	14617	24	1
1787	1	1	1.78574	0	0	0	0	4	55	#NULL!	1	#NULL!	1	0	3	#NULL!	1	#NULL!	0	#NULL!	0	1	0	0	0	1	5	1	3	1	1	1	2	2020-06-16	6-1278757317	12954	23	1
1839	1	1	1.78574	1	0	0	0	4	51	49	1	1	1	1	0	11	1	2	0	1	0	1	0	0	0	5	2	2	5	1	1	1	2	2020-06-19	4-3137881400	12906	25	1
1889	1	1	1.78574	1	1	0	0	4	55	46	1	1	1	1	4	11	1	2	0	1	0	1	0	0	0	6	2	2	5	1	1	1	2	2020-06-21	4-3370506272	17979	25	1
1916	1	1	1.78574	1	0	0	0	4	55	55	1	1	1	1	4	16	1	4	0	1	0	1	0	0	0	6	2	2	3	1	1	1	2	2020-06-21	4-8540518975	12983	25	1
1966	1	1	1.78574	0	0	0	0	4	57	46	1	1	1	1	3	4	1	1	0	0	0	1	0	0	0	1	5	2	4	1	1	0	2	2020-06-25	6-3429863328	13236	24	1
2000	1	1	1.78574	0	1	0	0	4	63	61	2	2	0	0	3	2	1	1	0	0	0	1	0	0	0	1	2	1	3	1	1	1	2	2020-07-02	6-3041613653	13426	25	1
2017	1	1	1.78574	0	1	0	0	4	45	56	1	1	1	1	11	14	2	4	1	1	0	1	0	0	0	1	5	1	4	1	1	1	2	2020-07-04	6-3680996099	13497	22	1
52	1	1	1.78574	0	1	0	0	4	52	57	1	1	1	1	5	3	1	1	0	0	#NULL!	1	0	0	0	1	2	1	#NULL!	1	1	0	2	2020-04-22	3-6092231391	13241	25	1
210	1	1	1.78574	0	0	0	0	4	49	#NULL!	1	#NULL!	1	0	3	#NULL!	1	#NULL!	0	#NULL!	#NULL!	1	0	0	1	1	3	1	#NULL!	1	1	0	2	2020-04-29	3-1461429997	13380	30	1
357	1	1	1.78574	0	0	0	0	4	58	#NULL!	1	#NULL!	1	0	1	#NULL!	1	#NULL!	0	#NULL!	#NULL!	1	0	0	0	1	5	1	#NULL!	1	1	0	2	2020-05-03	3-4340573990	13540	24	1
358	1	1	1.78574	1	1	0	0	4	58	#NULL!	1	#NULL!	1	0	0	#NULL!	1	#NULL!	0	#NULL!	#NULL!	1	0	0	0	4	2	3	#NULL!	1	1	1	2	2020-05-03	3-5322040424	13503	29	1
537	1	1	1.78574	0	0	0	0	4	52	#NULL!	1	#NULL!	1	0	2	#NULL!	1	#NULL!	0	#NULL!	#NULL!	1	0	0	0	1	2	1	#NULL!	1	1	0	2	2020-05-09	3-3546298298	13679	25	1
546	1	1	1.78574	1	1	0	0	4	49	#NULL!	1	#NULL!	1	0	0	#NULL!	1	#NULL!	0	#NULL!	#NULL!	1	0	0	0	4	1	1	#NULL!	1	1	0	2	2020-05-09	3-8035632495	13692	18	1
568	1	1	1.78574	1	1	0	0	4	50	#NULL!	1	#NULL!	1	0	5	#NULL!	1	#NULL!	0	#NULL!	#NULL!	1	0	0	0	4	2	3	#NULL!	1	1	0	2	2020-05-10	3-1842203905	13679	29	1
576	1	1	1.78574	1	1	0	0	4	52	#NULL!	1	#NULL!	1	0	9	#NULL!	2	#NULL!	1	#NULL!	#NULL!	1	0	0	0	4	5	1	#NULL!	1	1	0	2	2020-05-10	3-7953295352	13701	24	1
579	1	1	1.78574	1	0	0	0	4	52	#NULL!	1	#NULL!	1	0	3	#NULL!	1	#NULL!	0	#NULL!	#NULL!	1	0	0	0	2	5	3	#NULL!	1	1	1	2	2020-05-10	3-9401086091	13712	23	1
949	1	1	1.78574	0	0	0	0	4	58	59	1	1	1	1	0	1	1	1	0	0	#NULL!	1	0	0	0	1	5	1	#NULL!	1	1	1	2	2020-05-23	3-9472982301	13981	24	1
981	1	1	1.78574	0	0	0	0	4	58	58	1	1	1	1	0	5	1	1	0	0	#NULL!	1	0	0	0	1	5	1	#NULL!	1	1	1	2	2020-05-24	3-6109432600	13992	23	1
1106	1	1	1.78574	1	0	0	0	4	55	59	1	1	1	1	0	0	1	1	0	0	#NULL!	1	0	0	0	4	5	1	#NULL!	1	1	0	2	2020-05-27	3-2825837758	14110	20	1
1702	1	1	1.78574	1	0	0	0	4	42	52	1	1	1	1	2	10	1	2	0	1	#NULL!	1	0	0	0	5	5	1	#NULL!	1	1	0	2	2020-06-14	5-9228731617	12072	21	1
1833	1	1	1.78574	1	1	0	0	4	52	55	1	1	1	1	0	0	1	1	0	0	#NULL!	1	0	0	0	4	5	1	#NULL!	1	1	0	2	2020-06-19	3-0392260519	14658	21	1
1835	1	1	1.78574	1	1	0	0	4	49	58	1	1	1	1	0	3	1	1	0	0	#NULL!	1	0	0	0	2	5	1	#NULL!	1	1	0	2	2020-06-19	3-4266716544	14683	19	1
1981	1	1	1.78574	1	0	0	0	4	45	55	1	1	1	1	9	1	2	1	1	0	#NULL!	1	0	1	1	2	5	3	#NULL!	0	1	0	2	2020-06-29	8-0363395834	2797	21	1
1988	1	1	1.78574	0	1	0	0	4	55	55	1	1	1	1	8	3	1	1	0	0	#NULL!	1	0	0	0	1	5	3	#NULL!	1	1	1	2	2020-06-30	6-7721794116	13359	23	1
137	1	1	1.78574	1	0	0	0	4	48	#NULL!	1	#NULL!	1	0	15	#NULL!	4	#NULL!	1	#NULL!	1	1	0	0	0	2	5	3	1	1	1	0	2	2020-04-26	3-9320868462	13356	23	1
622	1	1	1.78574	1	0	0	0	4	55	#NULL!	1	#NULL!	1	0	0	#NULL!	1	#NULL!	0	#NULL!	1	1	0	0	0	4	5	2	2	1	1	0	2	2020-05-11	3-8721296832	13724	23	1
1574	1	1	1.78574	1	1	0	0	4	52	47	1	1	1	1	14	14	4	4	1	1	1	1	0	0	0	5	3	2	2	1	1	1	2	2020-06-11	4-2337640492	12740	30	1
1647	1	1	1.78574	1	1	0	0	4	61	#NULL!	2	#NULL!	0	0	9	#NULL!	2	#NULL!	1	#NULL!	1	1	0	0	0	6	2	2	1	1	1	1	2	2020-06-12	5-9180313286	12065	25	1
35	1	1	1.78574	1	1	0	0	4	63	58	2	1	0	1	6	2	1	1	0	0	0	1	0	0	0	4	2	2	4	1	1	0	2	2020-04-21	3-8734503612	13216	26	1
77	1	1	1.78574	0	0	0	0	4	45	47	1	1	1	1	16	4	4	1	1	0	0	1	0	0	0	1	3	1	3	0	1	0	2	2020-04-22	7-4169367782	65	32	1
102	1	1	1.78574	0	1	0	0	4	56	#NULL!	1	#NULL!	1	0	4	#NULL!	1	#NULL!	0	#NULL!	0	1	0	0	0	1	5	3	4	0	1	0	2	2020-04-23	7-6756525923	69	21	1
211	1	1	1.78574	1	0	0	0	4	54	61	1	2	1	0	1	2	1	1	0	0	0	1	0	0	0	6	2	1	3	1	1	0	2	2020-04-29	3-2753139713	13439	27	1
216	1	1	1.78574	0	0	0	0	4	54	#NULL!	1	#NULL!	1	0	2	#NULL!	1	#NULL!	0	#NULL!	0	1	0	0	0	1	2	1	4	1	1	0	2	2020-04-29	3-7155183058	13418	25	1
243	1	1	1.78574	0	0	0	0	4	59	#NULL!	1	#NULL!	1	0	1	#NULL!	1	#NULL!	0	#NULL!	0	1	0	0	0	1	2	1	4	1	1	1	2	2020-04-30	3-2415771053	13462	26	1
248	1	1	1.78574	1	0	0	0	4	55	#NULL!	1	#NULL!	1	0	1	#NULL!	1	#NULL!	0	#NULL!	0	1	0	0	0	4	5	1	4	1	1	0	2	2020-04-30	3-5464369006	13468	22	1
533	1	1	1.78574	0	1	0	0	4	47	#NULL!	1	#NULL!	1	0	1	#NULL!	1	#NULL!	0	#NULL!	0	1	0	0	0	1	2	1	5	1	1	0	2	2020-05-09	3-0732333036	13695	25	1
620	1	1	1.78574	1	0	0	0	4	49	#NULL!	1	#NULL!	1	0	0	#NULL!	1	#NULL!	0	#NULL!	0	1	0	0	0	4	5	1	4	1	1	0	2	2020-05-11	3-1399741632	13727	22	1
655	1	1	1.78574	0	0	0	0	4	55	#NULL!	1	#NULL!	1	0	0	#NULL!	1	#NULL!	0	#NULL!	0	1	0	0	0	1	5	1	3	1	1	0	2	2020-05-12	3-5539542407	13753	20	1
658	1	1	1.78574	1	1	0	0	4	58	#NULL!	1	#NULL!	1	0	1	#NULL!	1	#NULL!	0	#NULL!	0	1	0	0	0	4	5	3	5	1	1	0	2	2020-05-12	3-8091201694	13761	21	1
685	1	1	1.78574	1	1	0	0	4	54	#NULL!	1	#NULL!	1	0	1	#NULL!	1	#NULL!	0	#NULL!	0	1	0	0	0	4	2	1	4	1	1	0	2	2020-05-13	3-4499756447	13801	29	1
720	1	1	1.78574	1	1	0	0	4	50	#NULL!	1	#NULL!	1	0	2	#NULL!	1	#NULL!	0	#NULL!	0	1	0	0	0	2	5	2	4	1	1	0	2	2020-05-14	3-9050538540	13814	24	1
907	1	1	1.78574	1	0	0	0	4	54	57	1	1	1	1	1	0	1	1	0	0	0	1	0	0	0	2	5	1	5	1	1	1	2	2020-05-22	3-1416443425	13978	20	1
914	1	1	1.78574	0	0	0	0	4	58	57	1	1	1	1	0	0	1	1	0	0	0	1	0	0	0	1	3	3	5	1	1	0	2	2020-05-22	3-7106661050	13964	32	1
946	1	1	1.78574	1	1	0	0	4	55	59	1	1	1	1	0	1	1	1	0	0	0	1	0	0	0	4	5	1	5	1	1	1	2	2020-05-23	3-6330615104	13997	19	1
1061	1	1	1.78574	0	0	0	0	4	52	55	1	1	1	1	0	0	1	1	0	0	0	1	0	0	0	1	5	1	3	1	1	0	2	2020-05-26	3-0773645112	14081	19	1
1075	1	1	1.78574	0	0	0	0	4	44	#NULL!	1	#NULL!	1	0	3	#NULL!	1	#NULL!	0	#NULL!	0	1	0	0	0	1	5	3	4	0	1	0	2	2020-05-25	8-0440994228	2376	21	1
1076	1	1	1.78574	0	0	0	0	4	37	56	1	1	1	1	9	1	2	1	1	0	0	1	0	0	0	1	5	3	4	0	1	0	2	2020-05-25	8-6237717901	2371	23	1
1104	1	1	1.78574	0	1	0	0	4	58	56	1	1	1	1	0	12	1	3	0	1	0	1	0	0	0	1	5	1	4	1	1	0	2	2020-05-27	3-0561416171	14013	22	1
1220	1	1	1.78574	1	0	0	0	4	49	60	1	2	1	0	0	1	1	1	0	0	0	1	0	0	0	4	2	3	3	1	1	0	2	2020-05-30	3-7117789588	14170	29	1
1320	1	1	1.78574	0	0	0	0	4	49	48	1	1	1	1	0	27	1	4	0	1	0	1	0	0	0	1	5	3	4	1	1	1	2	2020-06-02	3-9331609005	14257	24	1
1325	1	1	1.78574	0	1	0	0	4	37	55	1	1	1	1	8	3	1	1	0	0	0	1	0	0	0	1	4	3	4	1	1	0	2	2020-06-01	6-3329266610	12541	35	1
1505	1	1	1.78574	1	1	0	0	4	44	58	1	1	1	1	1	2	1	1	0	0	0	1	0	0	0	6	5	3	3	1	1	0	2	2020-06-08	5-2465678717	11951	24	1
1506	1	1	1.78574	0	0	0	0	4	44	45	1	1	1	1	1	1	1	1	0	0	0	1	0	0	0	1	5	2	3	1	1	0	2	2020-06-08	5-3035204748	11955	23	1
1508	1	1	1.78574	0	0	0	0	4	60	45	2	1	0	1	4	1	1	1	0	0	0	1	0	0	0	1	5	1	4	1	1	0	2	2020-06-08	6-5375001066	12745	22	1
1542	1	1	1.78574	0	1	0	0	4	55	54	1	1	1	1	5	0	1	1	0	0	0	1	0	0	0	1	2	3	4	1	1	0	2	2020-06-09	5-1878692163	11975	26	1
1648	1	1	1.78574	0	1	0	0	4	61	54	2	1	0	1	13	3	3	1	1	0	0	1	0	0	0	3	2	3	4	1	1	1	2	2020-06-12	5-9348112789	12029	29	1
1701	1	1	1.78574	1	0	0	0	4	47	53	1	1	1	1	3	2	1	1	0	0	0	1	0	0	0	4	5	3	3	1	1	1	2	2020-06-14	5-8237151124	12094	24	1
1706	1	1	1.78574	0	0	0	0	4	49	61	1	2	1	0	2	1	1	1	0	0	0	1	0	0	0	1	2	1	4	1	1	0	2	2020-06-14	6-8605256815	12887	26	1
1744	1	1	1.78574	0	0	0	0	4	59	44	1	1	1	1	1	2	1	1	0	0	0	1	0	0	0	1	3	3	3	1	1	1	2	2020-06-15	5-8758124893	12087	32	1
1791	1	1	1.78574	1	0	0	0	4	61	61	2	2	0	0	4	1	1	1	0	0	0	1	0	0	0	2	5	3	4	0	1	0	2	2020-06-15	8-9193981076	2674	23	1
1806	1	1	1.78574	1	0	0	0	4	52	51	1	1	1	1	0	5	1	1	0	0	0	1	0	0	0	2	2	3	3	1	1	0	2	2020-06-18	3-2453450492	14660	27	1
1838	1	1	1.78574	1	1	0	0	4	55	60	1	2	1	0	1	0	1	1	0	0	0	1	0	0	0	4	2	3	5	1	1	0	2	2020-06-19	3-8249222425	14672	26	1
1865	1	1	1.78574	1	1	0	0	4	50	50	1	1	1	1	0	14	1	4	0	1	0	1	0	0	0	6	5	3	3	1	1	0	2	2020-06-19	4-9904011570	12905	20	1
1961	1	1	1.78574	0	0	0	0	4	51	62	1	2	1	0	4	1	1	1	0	0	0	1	0	0	0	1	5	1	4	1	1	1	2	2020-06-24	6-4414470543	13200	22	1
1985	1	1	1.78574	0	1	0	0	4	61	59	2	1	0	1	8	6	1	1	0	0	0	1	0	0	0	1	2	3	4	1	1	0	2	2020-06-30	6-5866488933	13347	28	1
1986	1	1	1.78574	0	0	0	0	4	49	55	1	1	1	1	7	2	1	1	0	0	0	1	0	0	0	1	5	1	3	1	1	0	2	2020-06-30	6-6166053395	13358	20	1
2010	1	1	1.78574	1	1	0	0	4	45	58	1	1	1	1	3	3	1	1	0	0	0	1	0	0	0	2	3	1	5	1	1	1	2	2020-07-03	6-6041636038	13436	30	1
134	1	1	1.78574	0	0	0	0	4	56	#NULL!	1	#NULL!	1	0	14	#NULL!	4	#NULL!	1	#NULL!	#NULL!	1	0	0	0	1	2	1	#NULL!	1	1	#NULL!	2	2020-04-26	3-4380501703	13329	27	1
181	1	1	1.78574	0	1	0	0	4	50	#NULL!	1	#NULL!	1	0	5	#NULL!	1	#NULL!	0	#NULL!	#NULL!	1	0	0	0	1	5	1	#NULL!	1	1	#NULL!	2	2020-04-28	3-4100735774	13398	24	1
712	1	1	1.78574	1	0	0	0	4	55	#NULL!	1	#NULL!	1	0	1	#NULL!	1	#NULL!	0	#NULL!	#NULL!	1	0	0	0	4	5	1	#NULL!	1	1	#NULL!	2	2020-05-14	3-3262300594	13818	20	1
1989	1	1	1.78574	1	0	0	0	4	51	#NULL!	1	#NULL!	1	0	11	#NULL!	2	#NULL!	1	#NULL!	#NULL!	1	0	0	0	2	1	1	#NULL!	1	1	#NULL!	2	2020-06-30	6-7776629990	13363	18	1
100	1	1	1.78574	1	1	0	0	4	56	#NULL!	1	#NULL!	1	0	4	#NULL!	1	#NULL!	0	#NULL!	1	1	0	0	0	5	4	2	2	1	1	#NULL!	2	2020-04-23	5-8965578010	11197	35	1
186	1	1	1.78574	1	0	0	0	4	55	#NULL!	1	#NULL!	1	0	1	#NULL!	1	#NULL!	0	#NULL!	0	1	0	1	0	4	1	1	5	1	1	#NULL!	2	2020-04-28	3-6323285577	13402	16	1
1788	1	1	1.78574	0	1	0	0	4	51	#NULL!	1	#NULL!	1	0	11	#NULL!	2	#NULL!	1	#NULL!	0	1	0	0	0	1	5	3	4	1	1	#NULL!	2	2020-06-16	6-5349929970	12917	19	1
217	1	1	1.78574	1	0	1	0	3	54	#NULL!	1	#NULL!	1	0	4	#NULL!	1	#NULL!	0	#NULL!	0	1	0	0	0	4	2	1	4	1	1	0	2	2020-04-29	3-7578066291	13416	26	1
135	1	1	1.78574	1	1	0	0	4	54	52	1	1	1	1	5	4	1	1	0	0	#NULL!	1	0	0	0	4	5	1	#NULL!	1	1	0	2	2020-04-26	3-5763433834	13298	23	1
221	1	1	1.78574	0	1	0	0	4	61	51	2	1	0	1	3	9	1	2	0	1	#NULL!	1	0	0	0	1	4	3	#NULL!	1	1	0	2	2020-04-28	5-9814285621	11299	35	1
572	1	1	1.78574	1	0	0	0	4	49	#NULL!	1	#NULL!	1	0	4	#NULL!	1	#NULL!	0	#NULL!	#NULL!	1	0	0	0	4	5	1	#NULL!	1	1	0	2	2020-05-10	3-4651701024	13674	20	1
1987	1	1	1.78574	1	1	0	0	4	47	59	1	1	1	1	1	0	1	1	0	0	1	1	0	0	0	4	4	2	2	1	1	0	2	2020-06-30	6-7189483613	13364	35	1
361	1	1	1.78574	0	0	0	0	4	59	#NULL!	1	#NULL!	1	0	0	#NULL!	1	#NULL!	0	#NULL!	0	1	0	0	0	1	5	3	4	1	1	0	2	2020-05-03	3-7689919241	13514	24	1
1440	1	1	1.78574	0	0	0	0	4	56	62	1	2	1	0	1	0	1	1	0	0	0	1	0	0	1	1	2	1	4	1	1	0	2	2020-06-07	2-3846951561	108428	25	1
1475	1	1	1.78574	1	0	0	0	4	45	62	1	2	1	0	4	0	1	1	0	0	0	1	0	1	1	5	2	1	5	1	1	0	2	2020-06-07	5-2123927536	11944	26	1
1845	1	1	1.78574	0	0	0	0	4	54	60	1	2	1	0	9	3	2	1	1	0	0	1	0	0	0	1	5	1	4	1	1	0	2	2020-06-18	6-3191968653	13035	20	1
1883	1	1	1.78574	1	0	0	0	4	55	51	1	1	1	1	0	2	1	1	0	0	0	1	0	0	0	4	3	3	4	1	1	0	2	2020-06-21	3-2779177937	14682	31	1
1216	1	1	1.78574	1	1	0	0	4	55	#NULL!	1	#NULL!	1	0	0	#NULL!	1	#NULL!	0	#NULL!	#NULL!	1	0	0	0	4	2	3	#NULL!	1	1	#NULL!	2	2020-05-30	3-1853545513	14180	26	1
1915	1	0	0.512482	1	1	1	0	3	55	55	1	1	1	1	3	17	1	4	0	1	1	1	0	0	1	6	2	3	2	1	0	1	2	2020-06-21	4-7888045900	12974	25	1
544	1	0	0.512482	0	1	1	0	3	56	#NULL!	1	#NULL!	1	0	5	#NULL!	1	#NULL!	0	#NULL!	#NULL!	1	0	0	0	1	2	3	#NULL!	1	0	0	2	2020-05-09	3-6443114970	13682	28	1
1609	1	0	0.512482	1	0	1	0	3	45	50	1	1	1	1	17	16	4	4	1	1	1	1	0	0	0	6	2	2	2	1	0	1	2	2020-06-12	4-2341983045	12767	25	1
1864	1	0	0.512482	1	1	1	0	3	49	43	1	1	1	1	4	12	1	3	0	1	1	1	0	0	0	2	2	2	2	1	0	0	2	2020-06-20	4-2463472150	12937	25	1
541	1	0	0.512482	0	0	1	0	3	53	#NULL!	1	#NULL!	1	0	6	#NULL!	1	#NULL!	0	#NULL!	0	1	0	0	1	1	5	1	4	1	0	0	2	2020-05-09	3-4581017890	13698	21	1
551	1	0	0.512482	1	0	1	0	3	57	60	1	2	1	0	4	0	1	1	0	0	0	1	0	0	0	4	5	3	4	0	0	0	2	2020-05-08	7-1004936839	99	22	1
1222	1	0	0.512482	1	0	0	0	4	34	53	1	1	1	1	11	16	2	4	1	1	1	1	0	0	0	6	2	2	2	1	0	1	2	2020-05-30	4-3540581396	12514	25	1
1449	1	0	0.512482	1	1	0	0	4	32	55	1	1	1	1	12	15	3	4	1	1	1	1	0	0	0	6	5	2	2	1	0	1	2	2020-06-07	4-1012845604	12663	20	1
1472	1	0	0.512482	1	1	0	0	4	44	51	1	1	1	1	5	13	1	3	0	1	1	1	0	0	0	6	1	3	2	1	0	1	2	2020-06-07	4-5595240104	12667	18	1
1473	1	0	0.512482	1	0	0	0	4	36	53	1	1	1	1	17	13	4	3	1	1	1	1	0	0	0	6	2	2	2	1	0	1	2	2020-06-07	4-6553133337	12666	27	1
1537	1	0	0.512482	1	1	0	0	4	48	53	1	1	1	1	9	15	2	4	1	1	1	1	0	0	0	6	5	3	2	1	0	1	2	2020-06-10	4-3513415932	12719	22	1
1541	1	0	0.512482	1	0	0	0	4	35	53	1	1	1	1	9	12	2	3	1	1	1	1	0	0	0	6	5	2	2	1	0	1	2	2020-06-09	4-9177789537	12695	22	1
1577	1	0	0.512482	1	1	0	0	4	55	51	1	1	1	1	16	16	4	4	1	1	1	1	0	0	0	6	2	2	2	1	0	1	2	2020-06-10	4-9150529908	12720	25	1
1672	1	0	0.512482	1	1	0	0	4	32	53	1	1	1	1	11	19	2	4	1	1	1	1	0	0	0	6	5	2	2	1	0	1	2	2020-06-14	4-3038323539	12792	22	1
1741	1	0	0.512482	1	1	0	0	4	49	54	1	1	1	1	15	11	4	2	1	1	1	1	0	0	0	6	5	2	2	1	0	1	2	2020-06-15	4-8961267227	12829	20	1
573	1	0	0.512482	1	0	0	0	4	58	#NULL!	1	#NULL!	1	0	1	#NULL!	1	#NULL!	0	#NULL!	0	1	0	0	0	4	5	1	4	1	0	0	2	2020-05-10	3-4938456406	13689	22	1
1322	1	0	0.512482	0	1	0	0	4	56	55	1	1	1	1	3	5	1	1	0	0	0	1	0	0	0	1	5	3	4	1	0	0	2	2020-06-01	5-1777460016	11821	24	1
1323	1	0	0.512482	1	0	0	0	4	49	#NULL!	1	#NULL!	1	0	4	#NULL!	1	#NULL!	0	#NULL!	0	1	0	0	0	2	5	3	3	1	0	1	2	2020-06-01	5-4986021212	11825	21	1
1504	1	0	0.512482	1	0	0	0	4	31	50	1	1	1	1	6	13	1	3	0	1	0	1	0	0	0	6	5	2	5	1	0	1	2	2020-06-08	4-8828688169	12677	22	1
1539	1	0	0.512482	1	1	0	0	4	49	50	1	1	1	1	13	13	3	3	1	1	0	1	0	0	0	6	5	3	3	1	0	1	2	2020-06-09	4-7038925349	12717	23	1
1696	1	0	0.512482	1	1	0	0	4	35	45	1	1	1	1	9	10	2	2	1	1	0	1	0	0	0	6	2	2	3	1	0	1	2	2020-06-14	4-8552035914	12795	25	1
251	1	0	0.512482	1	1	0	0	4	58	#NULL!	1	#NULL!	1	0	1	#NULL!	1	#NULL!	0	#NULL!	#NULL!	1	0	0	1	2	1	1	#NULL!	1	0	0	2	2020-04-30	3-8896623113	13461	17	1
281	1	0	0.512482	1	1	0	0	4	57	#NULL!	1	#NULL!	1	0	1	#NULL!	1	#NULL!	0	#NULL!	#NULL!	1	0	0	0	2	5	3	#NULL!	1	0	0	2	2020-05-01	3-6205811619	1348	21	1
321	1	0	0.512482	1	1	0	0	4	52	#NULL!	1	#NULL!	1	0	1	#NULL!	1	#NULL!	0	#NULL!	#NULL!	1	0	0	1	4	1	1	#NULL!	1	0	0	2	2020-05-02	3-6223696866	13521	18	1
323	1	0	0.512482	0	1	0	0	4	66	#NULL!	2	#NULL!	0	0	0	#NULL!	1	#NULL!	0	#NULL!	#NULL!	1	0	0	1	1	5	1	#NULL!	1	0	0	2	2020-05-02	3-8462349764	13518	20	1
824	1	0	0.512482	1	1	0	0	4	61	55	2	1	0	1	0	9	1	2	0	1	#NULL!	1	0	0	0	4	2	3	#NULL!	0	0	1	2	2020-05-17	7-9537580871	99	27	1
1643	1	0	0.512482	1	1	0	0	4	43	52	1	1	1	1	4	12	1	3	0	1	1	1	0	0	0	6	5	2	2	1	0	0	2	2020-06-12	4-9367684915	12764	20	1
1739	1	0	0.512482	1	0	0	0	4	53	50	1	1	1	1	17	11	4	2	1	1	1	1	0	0	0	6	3	2	2	1	0	1	2	2020-06-15	4-5360739291	12824	30	1
130	1	0	0.512482	0	0	0	0	4	51	49	1	1	1	1	0	3	1	1	0	0	0	1	0	0	0	1	2	1	4	1	0	0	2	2020-04-26	3-0774411006	13327	27	1
154	1	0	0.512482	0	0	0	0	4	55	#NULL!	1	#NULL!	1	0	4	#NULL!	1	#NULL!	0	#NULL!	0	1	0	0	0	1	2	2	4	1	0	0	2	2020-04-27	3-4512507330	13373	29	1
189	1	0	0.512482	0	1	0	0	4	45	#NULL!	1	#NULL!	1	0	12	#NULL!	3	#NULL!	1	#NULL!	0	1	0	0	0	1	3	3	4	1	0	0	2	2020-04-28	3-9158713555	13390	30	1
580	1	0	0.512482	1	1	0	0	4	49	#NULL!	1	#NULL!	1	0	1	#NULL!	1	#NULL!	0	#NULL!	0	1	0	0	0	2	5	1	3	1	0	0	2	2020-05-10	3-9763405053	13719	19	1
691	1	0	0.512482	1	0	0	0	4	46	#NULL!	1	#NULL!	1	0	1	#NULL!	1	#NULL!	0	#NULL!	0	1	0	0	0	4	5	1	5	1	0	0	2	2020-05-13	3-9584168494	13795	19	1
1668	1	0	0.512482	0	1	0	0	4	49	61	1	2	1	0	0	3	1	1	0	0	0	1	0	0	0	1	2	3	5	1	0	1	2	2020-06-14	3-9470926084	14528	29	1
1812	1	0	0.512482	1	1	0	0	4	48	47	1	1	1	1	0	13	1	3	0	1	0	1	0	0	0	6	5	3	3	1	0	1	2	2020-06-18	4-2440790511	12894	20	1
1815	1	0	0.512482	1	1	0	0	4	44	58	1	1	1	1	6	0	1	1	0	0	0	1	0	0	0	4	5	1	4	1	0	0	2	2020-06-17	6-8322616593	12963	20	1
1832	1	0	0.512482	0	1	0	0	4	52	54	1	1	1	1	3	2	1	1	0	0	0	1	0	0	0	1	5	1	4	1	0	0	2	2020-06-19	3-0248566536	14675	21	1
1844	1	0	0.512482	1	1	0	0	4	47	48	1	1	1	1	2	12	1	3	0	1	0	1	0	0	0	5	3	2	5	1	0	0	2	2020-06-18	4-9528709247	12897	30	1
1860	1	0	0.512482	1	0	0	0	4	58	53	1	1	1	1	0	3	1	1	0	0	0	1	0	0	0	4	5	3	5	1	0	1	2	2020-06-20	3-2465874104	14685	22	1
690	1	0	0.512482	1	0	0	0	4	57	#NULL!	1	#NULL!	1	0	0	#NULL!	1	#NULL!	0	#NULL!	#NULL!	1	0	0	0	2	5	1	#NULL!	1	0	#NULL!	2	2020-05-13	3-8463735284	13797	20	1
1315	1	0	0.512482	1	1	0	0	4	49	#NULL!	1	#NULL!	1	0	0	#NULL!	1	#NULL!	0	#NULL!	0	1	0	0	0	2	5	3	5	1	0	#NULL!	2	2020-06-02	3-3169466452	14239	24	1
684	1	0	0.512482	1	0	0	0	4	58	#NULL!	1	#NULL!	1	0	0	#NULL!	1	#NULL!	0	#NULL!	#NULL!	1	0	0	0	4	5	1	#NULL!	1	0	1	2	2020-05-13	3-4207124323	13800	22	1
1314	1	0	0.512482	1	0	0	0	4	61	41	2	1	0	1	0	2	1	1	0	0	0	1	0	0	0	4	5	1	4	1	0	1	2	2020-06-02	3-2563533081	14240	22	1
214	1	0	0.512482	0	1	0	0	4	52	#NULL!	1	#NULL!	1	0	4	#NULL!	1	#NULL!	0	#NULL!	#NULL!	1	0	0	0	1	5	3	#NULL!	1	0	0	2	2020-04-29	3-5237268204	13435	23	1
317	1	0	0.512482	0	0	0	0	4	51	#NULL!	1	#NULL!	1	0	0	#NULL!	1	#NULL!	0	#NULL!	#NULL!	1	0	0	0	1	2	3	#NULL!	1	0	0	2	2020-05-02	3-0788574541	13517	28	1
277	1	0	0.512482	0	0	0	0	4	61	#NULL!	2	#NULL!	0	0	0	#NULL!	1	#NULL!	0	#NULL!	0	1	0	0	0	1	2	1	4	1	0	0	2	2020-05-01	3-0891463646	13477	27	1
657	1	0	0.512482	0	0	0	0	4	58	#NULL!	1	#NULL!	1	0	2	#NULL!	1	#NULL!	0	#NULL!	0	1	0	0	0	1	2	2	5	1	0	0	2	2020-05-12	3-7942242653	13738	28	1
1774	1	0	0.512482	1	1	0	0	4	52	56	1	1	1	1	0	3	1	1	0	0	0	1	0	0	0	4	4	3	3	1	0	1	2	2020-06-17	3-3210493637	14601	36	1
1863	1	#NULL!	#NULL!	1	1	1	#NULL!	#NULL!	43	#NULL!	1	#NULL!	1	0	4	#NULL!	1	#NULL!	0	#NULL!	#NULL!	1	0	0	0	6	2	2	#NULL!	1	97	1	2	2020-06-20	4-2390492826	12930	28	1
1693	1	#NULL!	#NULL!	1	1	1	#NULL!	#NULL!	61	56	2	1	0	1	0	12	1	3	0	1	0	1	0	0	0	6	5	2	5	1	97	1	2	2020-06-15	4-0692277265	12813	24	1
1610	1	#NULL!	#NULL!	1	1	1	#NULL!	#NULL!	50	54	1	1	1	1	17	11	4	2	1	1	1	1	0	0	0	6	5	2	2	1	97	1	2	2020-06-11	4-6907177876	12736	22	1
1862	1	#NULL!	#NULL!	1	0	1	#NULL!	#NULL!	43	44	1	1	1	1	5	14	1	4	0	1	1	1	0	0	0	6	4	2	2	1	97	0	2	2020-06-20	4-0901865058	12928	35	1
1694	1	#NULL!	#NULL!	1	1	1	#NULL!	#NULL!	28	47	1	1	1	1	9	11	2	2	1	1	0	1	0	0	1	6	2	2	3	1	97	1	2	2020-06-15	4-3001199556	12815	28	1
1807	1	#NULL!	#NULL!	1	1	1	#NULL!	#NULL!	49	54	1	1	1	1	0	2	1	1	0	0	0	1	0	0	0	4	5	1	3	1	97	0	2	2020-06-18	3-3282167708	14632	20	1
1900	1	#NULL!	#NULL!	1	0	1	#NULL!	#NULL!	61	56	2	1	0	1	8	1	1	1	0	0	0	1	0	0	0	6	5	1	3	1	97	0	2	2020-06-22	1-2068818211	197508	22	1
1913	1	#NULL!	#NULL!	1	0	1	#NULL!	#NULL!	55	57	1	1	1	1	1	0	1	1	0	0	0	1	0	0	0	4	5	1	4	1	97	0	2	2020-06-22	3-7070323005	14744	24	1
1840	1	#NULL!	#NULL!	1	1	0	#NULL!	#NULL!	32	51	1	1	1	1	7	15	1	4	0	1	#NULL!	1	0	0	0	6	3	2	#NULL!	1	97	1	2	2020-06-19	4-3907487071	12925	30	1
1671	1	#NULL!	#NULL!	1	1	0	#NULL!	#NULL!	49	55	1	1	1	1	15	13	4	3	1	1	1	1	0	0	0	6	5	2	2	1	97	1	2	2020-06-14	4-2116217630	12804	22	1
1841	1	#NULL!	#NULL!	1	1	0	#NULL!	#NULL!	42	52	1	1	1	1	5	12	1	3	0	1	1	1	0	0	1	6	5	3	2	1	97	1	2	2020-06-18	4-7470004383	12898	20	1
1471	1	#NULL!	#NULL!	1	1	0	#NULL!	#NULL!	40	52	1	1	1	1	1	14	1	4	0	1	0	1	0	0	0	6	3	2	5	1	97	1	2	2020-06-08	4-0726190847	12681	30	1
1737	1	#NULL!	#NULL!	0	1	0	#NULL!	#NULL!	43	51	1	1	1	1	1	13	1	3	0	1	0	1	0	0	1	1	3	2	3	1	97	1	2	2020-06-16	4-2506225631	12843	30	1
1843	1	#NULL!	#NULL!	1	0	0	#NULL!	#NULL!	46	44	1	1	1	1	0	14	1	4	0	1	0	1	0	0	0	6	3	2	3	1	97	1	2	2020-06-18	4-9284282748	12902	30	1
1573	1	#NULL!	#NULL!	1	1	0	#NULL!	#NULL!	54	49	1	1	1	1	15	12	4	3	1	1	1	1	0	0	0	6	3	2	2	1	97	1	2	2020-06-11	4-1661438350	12737	30	1
799	1	#NULL!	#NULL!	1	0	0	#NULL!	#NULL!	61	#NULL!	2	#NULL!	0	0	0	#NULL!	1	#NULL!	0	#NULL!	0	1	0	0	0	2	5	1	4	0	97	0	2	2020-05-16	7-0754310913	99	24	1
1103	1	#NULL!	#NULL!	1	1	0	#NULL!	#NULL!	52	46	1	1	1	1	0	2	1	1	0	0	0	1	0	0	0	4	5	1	3	1	97	0	2	2020-05-27	3-0149341129	14108	20	1
1890	1	#NULL!	#NULL!	1	0	0	#NULL!	#NULL!	61	54	2	1	0	1	4	10	1	2	0	1	0	1	0	0	0	6	3	2	5	1	97	1	2	2020-06-20	4-6327063888	129311	32	1
1891	1	#NULL!	#NULL!	1	1	0	#NULL!	#NULL!	55	50	1	1	1	1	4	13	1	3	0	1	0	1	0	0	0	6	3	2	5	1	97	1	2	2020-06-20	4-7031870798	12927	30	1
850	1	#NULL!	#NULL!	0	0	0	#NULL!	#NULL!	67	#NULL!	2	#NULL!	0	0	9	#NULL!	2	#NULL!	1	#NULL!	#NULL!	1	0	0	0	1	5	1	#NULL!	0	97	#NULL!	2	2020-05-18	7-1339153757	99	20	1
1538	1	#NULL!	#NULL!	1	0	0	#NULL!	#NULL!	42	53	1	1	1	1	20	14	4	4	1	1	1	1	0	0	0	5	5	2	2	1	97	1	2	2020-06-09	4-5086856639	12702	20	1
1284	1	#NULL!	#NULL!	1	0	0	#NULL!	#NULL!	49	33	1	1	1	1	0	4	1	1	0	0	0	1	0	0	0	4	5	1	5	1	97	1	2	2020-06-01	3-4991909672	14214	20	1

## Sheet: Variable list
Name	Value	Label	Type of data
Master_Serial	None	Serial Number	Numeric
immediate_skin_to_skin	{0, No}...	Baby kept in skin-to-skin contact in the mother’s chest in delivery room	Numeric
Immediate_breastfeeding	{0, No}...	Breastfeeding initiated inside labour room	Numeric
RespectfulCare_index	None	REGR factor score 1 for analysis 1	Numeric
Ethnicity_advantaged	{.00, Advantaged}...	Ethnicity disadvantaged and advantaged	Numeric
Q140	{0, girl}...	Sex of baby	Numeric
COVID_outbreak_area	{.00, No}...	Women's exposure to COVID-19	Numeric
Disrepect_Respect	{.00, Respect}...		Numeric
MASTE	{1.00, Disrespect and COVID}...		Numeric
SOC_7days	None		Numeric
SOC_45days	None		Numeric
SOCCAT7	{1.00, < 60}...	Score at 7days	Numeric
SOCCAT45days	{1.00, < 60}...	Score at 45days	Numeric
SOCCAT7Recoded	{.00, High SOC}...	Recorded for bivariate and multivariate	Numeric
SOCCAT45Recorded	{.00, High SOC}...	Recorded for bivariate and multivariate	Numeric
EPDS_7days	None		Numeric
EPDS_45days	None		Numeric
EPDSCAT7	{1.00, <9}...	Score at 7days	Numeric
EPDSCAT45	{1.00, <9}...	Score at 45days	Numeric
EPDS7Recoded	{.00, No depressive symptoms at 7 day}...	Recorded for bivariate and multivariate	Numeric
EPDS45Recoded	{.00, No depressive symptoms at 45 day}...	Recorded for bivariate and multivariate	Numeric
Education_recat	{.00, Educated}...		Numeric
DeliveryCAT	{1.00, Spontaneous Vaginal}...		Numeric
Delivery_cat_New	{.00, Spontaneous vaginal birth}...		Numeric
GACATNew	{.00, term}...		Numeric
BirthWeightCAT	{.00, Normal BW}...		Numeric
EthnicityRecoded	{1.00, Brahmin/ Chhetri}...		Numeric
AgeCATBivariate	{1.00, Less than 18}...		Numeric
ParityCATBivariate	{1.00, Nullipara}...		Numeric
EducationCAT	{1.00, Illiterate}...		Numeric
Q663	{0, No}...	Immediate skin-to-skin contact	Numeric
Q665	{0, No}...	Breastfeeding within one hour	Numeric
Q17	{0, No}...	During admission in the hospital, did health worker ask if you had come from area with COVID -19 cases?	Numeric
Cohort	{1.00, NND}...	Enrolled list	Numeric
Q138	None	Date of delivery	Date
STUDY_ID	None	Study Identification Number	String
INPATIENT_NUMBER	None	Inpatient Number	String
AGE	None	Age of mother	Numeric
Q128	{1, Sponatenous Vaginal Delivery}...	Mode of delivery	Numeric
